# Supplementary material for: An enterococcal phage-derived enzyme suppresses graft-versus-host disease
Source: Nature. 2024 Jul 10;632(8023):174–81. doi: 10.1038/s41586-024-07667-8 (PMC11291292; doi:10.1038/s41586-024-07667-8)
Supplement: Supplementary file 3 — Source Data Fig. 1 [file 41586_2024_7667_MOESM3_ESM.xlsx]

## Sheet: Sheet1
Fig. 1b
	name	p_wilcox	q_wilcox	fold_change	mean_1	mean_2
	K01791	1.83058653823272e-08	3.12991328828086e-08	9269.88	1e-04	0.926988
	K07173	0.000317387	0.000134119	5.26408	0.128918	0.678637
	K05946	0.00027327	0.000117259	5.76128	0.105891	0.610066
	K08605	1.83058653823272e-08	3.12991328828086e-08	6032.2	1e-04	0.60322
	K03637	1.83058653823272e-08	3.12991328828086e-08	6690.73	1e-04	0.669073
	K17686	2.5628211535258e-07	1.79698491630005e-07	1.20516	0.823295	0.992199
	K00868	3.66117307646543e-08	3.12991328828086e-08	1.40279	0.597859	0.838668
	K02791	9.70210865263339e-07	6.14390386218096e-07	7.13607	0.14427	1.02952
	K20345	0.000194848	8.47538867956947e-05	0.000190608	0.524637	1e-04
	K03639	1.83058653823272e-08	3.12991328828086e-08	6551.38	1e-04	0.655138
	K02314	3.66117307646543e-08	3.12991328828086e-08	0.730562	1.20413	0.879693
	K10112	1.83424771130918e-05	9.03996684992163e-06	0.887426	0.874605	0.776147
	K02316	9.92177903722132e-06	5.02354647590592e-06	0.830927	0.709221	0.589311
	K10830	0.145224	0.0435607	1.02874	0.590438	0.607408
	K02313	0.00942906	0.00333729	0.886088	1.09585	0.971024
	K10117	5.67481826852142e-07	3.66672981156159e-07	0.000104882	0.953456	1e-04
	K10118	5.67481826852142e-07	3.66672981156159e-07	0.000127629	0.783522	1e-04
	K10119	5.67481826852142e-07	3.66672981156159e-07	0.00011722	0.853094	1e-04
	K21636	0.419723	0.114329	1.01951	0.837497	0.853838
	K08483	0.00280362	0.00105801	1.0804	0.833667	0.900694
	K00262	3.66117307646543e-08	3.12991328828086e-08	0.794335	0.728064	0.578327
	K00266	1.83058653823272e-08	3.12991328828086e-08	8111.48	1e-04	0.811148
	K05845	0.00141032	0.000552866	0.923244	0.829931	0.766229
	K05846	0.00117655	0.00046368	0.924191	0.863129	0.797696
	K05847	7.2015274414075e-05	3.3209548835946e-05	0.888123	0.89563	0.79543
	K02015	0.766961	0.196625	0.992266	0.844601	0.838069
	K02016	1.46446923058617e-07	1.07075980914872e-07	0.864311	0.859145	0.742568
	K02437	0.0573873	0.0180164	0.923276	0.85283	0.787397
	K16786	5.57230542238038e-05	2.63525380093299e-05	0.829549	0.889048	0.737509
	K18888	0.307027	0.0863843	1.02344	0.872276	0.892718
	K18889	9.92177903722132e-06	5.02354647590592e-06	0.780578	0.716578	0.559344
	K01992	0.000292491	0.000123834	0.900709	0.84435	0.760513
	K18887	0.444779	0.12027	1.01806	0.833649	0.848706
	K01990	7.13928749910759e-06	3.7338024403727e-06	0.803621	0.849287	0.682505
	K05363	1.83058653823272e-08	3.12991328828086e-08	6809.94	1e-04	0.680994
	K08680	1.83058653823272e-08	3.12991328828086e-08	9822.23	1e-04	0.982223
	K05362	7.13928749910759e-06	3.7338024403727e-06	0.912633	0.890432	0.812637
	K01101	3.66117307646543e-08	3.12991328828086e-08	0.778229	0.815444	0.634602
	K11754	0.00117655	0.00046368	1.09567	0.822747	0.90146
	K01515	0.395488	0.108259	0.961234	0.746316	0.717384
	K01512	0.000197484	8.57327264065745e-05	3.35006	0.202864	0.679606
	K11753	0.232364	0.0681372	0.922468	0.709116	0.654136
	K00981	0.552798	0.146625	0.991897	0.680724	0.675209
	K05592	6.95622884528432e-07	4.43030706134884e-07	0.849193	0.997096	0.846727
	K19509	0.0417234	0.0133823	0.907507	0.755938	0.686019
	K18149	0.444779	0.12027	0.963119	0.728312	0.701451
	K00426	1.83058653823272e-08	3.12991328828086e-08	6599.48	1e-04	0.659948
	K00865	3.66117307646543e-08	3.12991328828086e-08	0.859815	0.973995	0.837456
	K03431	1.83424771130918e-05	9.03996684992163e-06	1.16326	0.664297	0.772747
	K19506	0.703095	0.181508	0.99438	0.688154	0.684286
	K19507	0.0417234	0.0133823	0.905483	0.799225	0.723685
	K01193	1.46446923058617e-07	1.07075980914872e-07	0.639606	0.827266	0.529124
	K01190	3.66117307646543e-08	3.12991328828086e-08	0.000120939	0.826865	1e-04
	K01191	3.66117307646543e-08	3.12991328828086e-08	0.624904	0.96383	0.602301
	K02926	0.966247	0.242952	1.00196	1.0668	1.06889
	K01197	4.52154874943481e-06	2.55079989052534e-06	0.000107919	0.926619	1e-04
	K01198	3.66117307646543e-08	3.12991328828086e-08	0.000110015	0.908971	1e-04
	K01442	1.64752788440944e-06	1.00054605117175e-06	3.60958	0.216657	0.782039
	K22457	0.671876	0.174462	1.01055	0.80554	0.81404
	K00215	3.66117307646543e-08	3.12991328828086e-08	0.680547	0.901556	0.613552
	K02821	0.671876	0.174462	0.989253	0.674096	0.666852
	K01208	0.0333644	0.0109059	0.945698	0.632641	0.598287
	K01560	0.00790328	0.00283793	0.972095	0.74484	0.724055
	K06167	1.83058653823272e-08	3.12991328828086e-08	5462.22	1e-04	0.546222
	K02038	2.5628211535258e-07	1.79698491630005e-07	0.706261	0.797571	0.563293
	K04517	4.39340769175852e-07	3.00471675674963e-07	0.737816	0.751157	0.554216
	K19267	3.66117307646543e-08	3.12991328828086e-08	0.000103517	0.966025	1e-04
	K02030	0.0183097	0.00622285	0.928571	0.756807	0.702749
	K02031	0.0016841	0.000649878	0.925529	1.05065	0.972404
	K02032	5.08903057628695e-06	2.79296459848075e-06	0.845078	1.04667	0.884515
	K02033	1.35463403829221e-05	6.78147879127521e-06	0.883118	1.05341	0.930287
	K02034	7.32234615293086e-08	5.83353014303243e-08	0.846473	1.03952	0.879926
	K02035	0.0702236	0.021861	0.966395	1.04609	1.01094
	K02036	2.5628211535258e-07	1.79698491630005e-07	0.734298	0.801734	0.588711
	K02037	7.32234615293086e-08	5.83353014303243e-08	0.678374	0.806781	0.547299
	K00600	0.000362053	0.000152703	0.90391	0.923411	0.834681
	K00917	0.342535	0.0956482	1.56123	0.384305	0.599991
	K01586	3.66117307646543e-08	3.12991328828086e-08	0.652033	0.871756	0.568414
	K00604	0.000149303	6.61072601852278e-05	0.91575	0.974811	0.892683
	K01760	2.92893846117234e-07	2.04723888038497e-07	6.85485	0.130534	0.894788
	K00609	0.00117655	0.00046368	0.902679	0.732681	0.661376
	K01589	0.00527147	0.00192398	0.952566	0.730049	0.69542
	K01588	0.0573873	0.0180164	0.949838	0.662973	0.629718
	K01424	7.32234615293086e-08	5.83353014303243e-08	0.77035	0.808666	0.622955
	K01425	3.66117307646543e-08	3.12991328828086e-08	0.00015144	0.660326	1e-04
	K20377	3.8442317302887e-06	2.20792332739193e-06	6015.38	1e-04	0.601538
	K02746	1.83058653823272e-08	3.12991328828086e-08	7767.09	1e-04	0.776709
	K03596	0.349543	0.096875	1.02906	0.69222	0.712336
	K02107	1.83058653823272e-08	3.12991328828086e-08	5747.04	1e-04	0.574704
	K03590	1.64752788440944e-06	1.00054605117175e-06	0.787425	0.941546	0.741397
	K00974	0.000546247	0.000225261	0.860369	0.694133	0.59721
	K02108	0.0936145	0.0287402	1.1542	0.692634	0.799435
	K02109	0.327853	0.0916637	1.01193	0.739507	0.748328
	K05338	1.83058653823272e-08	3.12991328828086e-08	8523.33	1e-04	0.852333
	K05339	1.83058653823272e-08	3.12991328828086e-08	9982.87	1e-04	0.998287
	K11175	0.0016841	0.000649878	0.895539	0.679681	0.608681
	K01929	0.00942906	0.00333729	0.915617	1.03467	0.947363
	K01928	7.32234615293086e-08	5.83353014303243e-08	0.81667	0.902551	0.737086
	K01733	1.83058653823272e-08	3.12991328828086e-08	8040.88	1e-04	0.804088
	K01923	0.00709209	0.00255905	0.861631	0.641602	0.552824
	K01921	0.470638	0.126493	0.971328	0.943502	0.91645
	K01633	1.83058653823272e-08	3.12991328828086e-08	9290.11	1e-04	0.929011
	K01925	1.09835192293963e-06	6.87699257706781e-07	0.793374	0.895733	0.710651
	K01924	0.0417234	0.0133823	0.956436	0.652027	0.623622
	K16916	1.83058653823272e-08	3.12991328828086e-08	5088.38	1e-04	0.508838
	K16917	1.83058653823272e-08	3.12991328828086e-08	5116.4	1e-04	0.51164
	K00048	1.85804533630621e-05	9.13699244222699e-06	0.000117089	0.854051	1e-04
	K03856	0.00386971	0.00143834	0.894767	0.71236	0.637397
	K00041	3.66117307646543e-08	3.12991328828086e-08	0.000100522	0.994807	1e-04
	K00040	3.66117307646543e-08	3.12991328828086e-08	0.000142029	0.70408	1e-04
	K07029	3.66117307646543e-08	3.12991328828086e-08	1.22412	0.710781	0.870083
	K03523	0.00117655	0.00046368	0.896441	0.976357	0.875247
	K03524	5.08903057628695e-06	2.79296459848075e-06	0.877419	1.08354	0.950718
	K02424	3.66117307646543e-08	3.12991328828086e-08	0.000165919	0.602706	1e-04
	K22330	0.832396	0.212421	0.994309	0.94317	0.937803
	K05349	5.49175961469815e-07	3.63293506675457e-07	16.2942	0.0402067	0.655135
	K02851	0.000292491	0.000123834	0.883264	0.720172	0.636102
	K06949	0.267972	0.0775558	0.973627	0.983263	0.957332
	K07141	1.83058653823272e-08	3.12991328828086e-08	8551.03	1e-04	0.855103
	K00925	0.000149303	6.61072601852278e-05	0.756971	0.89277	0.675801
	K12554	1.83058653823272e-08	3.12991328828086e-08	5615.51	1e-04	0.561551
	K03671	2.45298596123184e-05	1.19306541535783e-05	0.813827	0.809828	0.65906
	K08168	0.128837	0.0390148	0.000522846	0.191261	1e-04
	K18104	1.83058653823272e-08	3.12991328828086e-08	9272.37	1e-04	0.927237
	K12373	1.83058653823272e-08	3.12991328828086e-08	9856.18	1e-04	0.985618
	K13730	1.83058653823272e-08	3.12991328828086e-08	8076.33	1e-04	0.807633
	K02342	0.0409319	0.0132239	1.18634	0.705429	0.836877
	K01815	3.66117307646543e-08	3.12991328828086e-08	0.716513	1.06059	0.759927
	K01813	0.0032894	0.00123258	1.02562	0.848812	0.87056
	K01812	3.66117307646543e-08	3.12991328828086e-08	0.000109719	0.911421	1e-04
	K01810	7.32234615293086e-08	5.83353014303243e-08	0.776462	0.741497	0.575745
	K01819	0.0403124	0.0130427	0.000302619	0.330449	1e-04
	K00134	1.64752788440944e-06	1.00054605117175e-06	0.798541	0.775091	0.618941
	K00133	3.66117307646543e-08	3.12991328828086e-08	0.717572	0.961272	0.689781
	K04042	0.581616	0.153901	1.02078	1.01919	1.04038
	K01958	0.0123951	0.00433872	1.05678	0.721319	0.762279
	K01956	0.327853	0.0916637	0.974513	0.688994	0.671434
	K01955	0.0234467	0.00787245	0.943048	0.684264	0.645294
	K01952	7.13928749910759e-06	3.7338024403727e-06	0.869014	0.744724	0.647175
	K01953	3.66117307646543e-08	3.12991328828086e-08	0.000146618	0.682046	1e-04
	K01951	0.000445748	0.000185191	0.892183	1.19552	1.06662
	K12308	0.26104	0.0759448	1.16633	0.537419	0.626809
	K00784	0.000117853	5.3460196479465e-05	0.858857	0.645162	0.554102
	K00036	1.64752788440944e-06	1.00054605117175e-06	0.750313	0.955491	0.716917
	K00789	3.66117307646543e-08	3.12991328828086e-08	0.746673	1.0228	0.763698
	K00034	0.24974	0.0727526	1.03545	0.697474	0.722201
	K00425	1.83058653823272e-08	3.12991328828086e-08	6460.29	1e-04	0.646029
	K00033	7.32234615293086e-08	5.83353014303243e-08	1.30981	0.62312	0.816171
	K04043	3.25478286497777e-05	1.56590510271264e-05	0.868628	0.76108	0.661095
	K00012	0.0246185	0.00821622	0.000338753	0.2952	1e-04
	K03073	0.0517141	0.0163508	0.884854	0.741929	0.656499
	K03071	0.366667	0.101368	2541.27	1e-04	0.254127
	K03070	3.66117307646543e-08	3.12991328828086e-08	0.726777	0.818062	0.594548
	K08968	0.000149303	6.61072601852278e-05	1.21227	0.583613	0.707495
	K03076	0.267972	0.0775558	0.978234	1.07254	1.04919
	K03075	0.0297334	0.00982008	0.869963	0.695901	0.605408
	K03079	7.2015274414075e-05	3.3209548835946e-05	0.847041	0.706781	0.598672
	K03078	5.08903057628695e-06	2.79296459848075e-06	0.831234	0.762476	0.633796
	K19350	0.000977423	0.000391449	0.891389	0.842829	0.751289
	K01624	3.66117307646543e-08	3.12991328828086e-08	0.621992	1.07175	0.666618
	K03271	0.27931	0.07939	0.000756828	0.13213	1e-04
	K06131	2.5628211535258e-07	1.79698491630005e-07	0.791489	0.709433	0.561509
	K01625	9.92177903722132e-06	5.02354647590592e-06	0.861446	0.96011	0.827083
	K03186	3.66117307646543e-08	3.12991328828086e-08	0.00010595	0.943839	1e-04
	K03182	3.66117307646543e-08	3.12991328828086e-08	9.73772164271674e-05	1.02693	1e-04
	K12574	2.45298596123184e-05	1.19306541535783e-05	0.893056	0.843371	0.753177
	K02171	1	0.248072	0.00227713	0.0439148	1e-04
	K00558	0.0416357	0.0133823	1.02352	0.746839	0.764405
	K03739	0.0573873	0.0180164	0.928421	0.79081	0.734204
	K03338	0.27931	0.07939	0.000605222	0.165229	1e-04
	K01071	0.0702236	0.021861	1.07541	0.76849	0.82644
	K14977	1.83058653823272e-08	3.12991328828086e-08	9354.79	1e-04	0.935479
	K01077	1.83058653823272e-08	3.12991328828086e-08	8682.11	1e-04	0.868211
	K01879	0.0161189	0.00552898	0.93745	0.780365	0.731553
	K02240	9.92177903722132e-06	5.02354647590592e-06	0.79509	0.767439	0.610184
	K07213	3.66117307646543e-08	3.12991328828086e-08	0.000124744	0.801642	1e-04
	K02552	1.83058653823272e-08	3.12991328828086e-08	9362.18	1e-04	0.936218
	K00950	1.83058653823272e-08	3.12991328828086e-08	8982.55	1e-04	0.898255
	K00951	7.13928749910759e-06	3.7338024403727e-06	0.75319	0.899163	0.67724
	K20112	0.27931	0.07939	0.000867362	0.115292	1e-04
	K00954	0.00280362	0.00105801	0.854395	0.713283	0.609426
	K07192	0.00452389	0.00166479	0.903558	0.70477	0.636801
	K20114	0.27931	0.07939	0.000746282	0.133998	1e-04
	K16013	1.83058653823272e-08	3.12991328828086e-08	6073.55	1e-04	0.607355
	K08303	0.0517141	0.0163508	0.932018	1.09942	1.02468
	K11717	3.55133788417147e-06	2.04498479612548e-06	0.832515	0.971756	0.809002
	K06187	0.0183097	0.00622285	0.919545	0.921995	0.847816
	K01493	0.026435	0.00876981	1.10933	0.71547	0.793694
	K09903	0.0207452	0.00700774	1.09974	0.74969	0.824466
	K01042	7.32234615293086e-08	5.83353014303243e-08	5.53887	0.185563	1.02781
	K02970	0.20014	0.0589995	0.933338	0.664919	0.620594
	K01495	1.83058653823272e-08	3.12991328828086e-08	10508.4	1e-04	1.05084
	K19975	1.46446923058617e-07	1.07075980914872e-07	0.709969	0.797133	0.56594
	K19976	1.46446923058617e-07	1.07075980914872e-07	0.654451	0.889726	0.582282
	K19971	0.112115	0.0342351	1.00212	0.643161	0.644523
	K19973	1.46446923058617e-07	1.07075980914872e-07	0.754157	0.816506	0.615774
	K19972	0.0572776	0.0180164	1.01893	0.664496	0.677074
	K03550	0.185268	0.05498	0.947398	1.04086	0.986112
	K03551	0.267972	0.0775558	0.94049	1.09441	1.02928
	K01628	5.67481826852142e-07	3.66672981156159e-07	0.000146272	0.683659	1e-04
	K03553	0.419723	0.114329	1.01958	0.950741	0.969359
	K03555	0.0016841	0.000649878	0.92582	1.09871	1.01721
	K08744	3.66117307646543e-08	3.12991328828086e-08	0.000110017	0.908951	1e-04
	K02788	3.66117307646543e-08	3.12991328828086e-08	9.63805452927184e-05	1.03755	1e-04
	K01779	3.66117307646543e-08	3.12991328828086e-08	0.0001589	0.629327	1e-04
	K00980	5.49175961469815e-07	3.63293506675457e-07	12.8087	0.0339874	0.435333
	K00919	0.0517141	0.0163508	0.945733	1.05492	0.997674
	K02782	3.66117307646543e-08	3.12991328828086e-08	1.50607	0.662133	0.997221
	K02783	3.66117307646543e-08	3.12991328828086e-08	1.4771	0.677316	1.00046
	K01770	1.83058653823272e-08	3.12991328828086e-08	10643.4	1e-04	1.06434
	K02781	4.39340769175852e-07	3.00471675674963e-07	1.2592	0.685905	0.863694
	K02786	3.66117307646543e-08	3.12991328828086e-08	0.000108847	0.918723	1e-04
	K02787	3.66117307646543e-08	3.12991328828086e-08	9.63805452927184e-05	1.03755	1e-04
	K01775	0.000977423	0.000391449	0.879099	1.07025	0.940855
	K19508	0.0108259	0.00381954	0.899697	0.824148	0.741484
	K20113	0.27931	0.07939	0.000943384	0.106001	1e-04
	K07106	0.185268	0.05498	0.953485	0.913044	0.870574
	K02899	0.000808717	0.000329826	0.827655	0.805211	0.666437
	K02897	0.00790328	0.00283793	0.939168	0.823297	0.773214
	K02895	0.86557	0.219626	1.00598	0.878188	0.883444
	K02892	0.966247	0.242952	1.00177	1.05572	1.05759
	K02890	0.711017	0.183341	1.00139	1.09659	1.09811
	K02777	5.08903057628695e-06	2.79296459848075e-06	0.832694	0.852712	0.710048
	K01785	1.09835192293963e-06	6.87699257706781e-07	0.844305	0.854384	0.721361
	K01784	0.766961	0.196625	1.02548	0.7337	0.752392
	K02078	0.00141032	0.000552866	1.15467	0.713337	0.823671
	K14155	1.83058653823272e-08	3.12991328828086e-08	3.82224	0.24316	0.929418
	K02770	0.00117655	0.00046368	0.927991	0.815786	0.757041
	K08151	3.66117307646543e-08	3.12991328828086e-08	0.000157994	0.632936	1e-04
	K08153	1.83058653823272e-08	3.12991328828086e-08	5822.18	1e-04	0.582218
	K02071	1.64752788440944e-06	1.00054605117175e-06	0.856249	0.850094	0.727893
	K02072	1.83424771130918e-05	9.03996684992163e-06	0.916438	0.86112	0.789163
	K01788	0.0141538	0.0049003	1.13116	0.755192	0.854246
	K03469	0.133655	0.0402545	0.904715	0.484417	0.438259
	K10190	3.66117307646543e-08	3.12991328828086e-08	0.00015138	0.660591	1e-04
	K02111	0.215834	0.0634575	1.07373	0.802115	0.861253
	K01607	0.0246185	0.00821622	0.000363121	0.27539	1e-04
	K01910	0.00270207	0.00102491	1.38112	0.759535	1.04901
	K01911	1.83058653823272e-08	3.12991328828086e-08	9812.17	1e-04	0.981217
	K01916	0.0016841	0.000649878	0.890599	0.832449	0.741379
	K01915	0.000147838	6.61072601852278e-05	0.902535	0.768527	0.693623
	K01918	1.83058653823272e-08	3.12991328828086e-08	4846.65	1e-04	0.484665
	K01919	5.57230542238038e-05	2.63525380093299e-05	0.920598	1.01169	0.931362
	K01854	1.83058653823272e-08	3.12991328828086e-08	6810.36	1e-04	0.681036
	K03781	1.83058653823272e-08	3.12991328828086e-08	5036.11	1e-04	0.503611
	K00073	1.83058653823272e-08	3.12991328828086e-08	9724.54	1e-04	0.972454
	K18682	0.671876	0.174462	0.99892	0.980364	0.979305
	K03785	4.27258898023516e-05	2.04231890307566e-05	0.84916	0.71358	0.605944
	K03784	0.552798	0.146625	1.0122	1.078	1.09114
	K00075	0.359374	0.0994755	1.95413	0.350684	0.685282
	K03584	1.35463403829221e-05	6.78147879127521e-06	0.835504	0.751988	0.628289
	K00634	1.83058653823272e-08	3.12991328828086e-08	5441.28	1e-04	0.544128
	K00864	3.66117307646543e-08	3.12991328828086e-08	0.659765	1.00966	0.666135
	K07177	0.86557	0.219626	1.00978	0.644958	0.651265
	K02551	1.83058653823272e-08	3.12991328828086e-08	9745.39	1e-04	0.974539
	K02806	0.00053887	0.000223462	0.000181529	0.550876	1e-04
	K00867	0.395488	0.108259	0.976999	0.996608	0.973686
	K02803	3.66117307646543e-08	3.12991328828086e-08	0.692195	0.884873	0.612505
	K02802	3.66117307646543e-08	3.12991328828086e-08	0.576585	1.0623	0.612505
	K03823	1	0.248072	0.00281694	0.0354995	1e-04
	K02809	3.66117307646543e-08	3.12991328828086e-08	0.709584	0.922702	0.654734
	K02119	3.66117307646543e-08	3.12991328828086e-08	0.621005	0.86106	0.534722
	K01358	0.000546247	0.000225261	0.854114	0.842981	0.720002
	K03601	4.27258898023516e-05	2.04231890307566e-05	0.82294	0.971315	0.799334
	K03602	7.2015274414075e-05	3.3209548835946e-05	0.806089	0.932906	0.752005
	K02118	3.66117307646543e-08	3.12991328828086e-08	0.721627	0.885873	0.63927
	K20385	1.83058653823272e-08	3.12991328828086e-08	5283.24	1e-04	0.528324
	K01356	0.122619	0.0371824	0.975628	0.584991	0.570734
	K00010	0.27931	0.07939	0.00057981	0.17247	1e-04
	K01491	1.64752788440944e-06	1.00054605117175e-06	0.738712	0.964732	0.712659
	K18350	1	0.248072	0.00216368	0.0462176	1e-04
	K01823	3.66117307646543e-08	3.12991328828086e-08	0.747351	1.06169	0.793459
	K01821	0.0108259	0.00381954	1.1563	0.732847	0.847394
	K01989	2.45298596123184e-06	1.4539490528494e-06	0.791828	0.856954	0.67856
	K03735	1.83058653823272e-08	3.12991328828086e-08	6104.84	1e-04	0.610484
	K20384	1.83058653823272e-08	3.12991328828086e-08	5475.25	1e-04	0.547525
	K03737	0.0333644	0.0109059	1.06144	0.689903	0.732291
	K20382	1.83058653823272e-08	3.12991328828086e-08	9885.81	1e-04	0.988581
	K00016	0.000187855	8.20332440346556e-05	1.11188	0.793728	0.882531
	K20381	0.285877	0.0808707	0.679069	1.36431	0.926462
	K04077	2.45298596123184e-05	1.19306541535783e-05	0.888541	0.879043	0.781065
	K01579	1.83058653823272e-08	3.12991328828086e-08	4455.76	1e-04	0.445576
	K00105	3.66117307646543e-08	3.12991328828086e-08	0.670626	1.01127	0.678185
	K04072	3.66117307646543e-08	3.12991328828086e-08	0.755799	1.01654	0.768301
	K18890	7.13928749910759e-06	3.7338024403727e-06	0.706506	0.805425	0.569038
	K20388	1.83058653823272e-08	3.12991328828086e-08	4969.44	1e-04	0.496944
	K18892	3.66117307646543e-08	3.12991328828086e-08	0.806202	1.0092	0.813619
	K00854	0.0238562	0.00799785	2.65023	0.280259	0.742752
	K00857	1	0.248072	1.02357	0.821677	0.841043
	K00850	0.20014	0.0589995	0.982508	0.756935	0.743695
	K00851	0.24974	0.0727526	0.962116	1.04244	1.00295
	K00852	4.39340769175852e-07	3.00471675674963e-07	0.711361	0.88042	0.626296
	K00995	1.35463403829221e-05	6.78147879127521e-06	0.850432	0.983048	0.836015
	K00997	0.0333644	0.0109059	0.919364	0.862599	0.793042
	K00858	0.0234467	0.00787245	0.958705	0.940451	0.901615
	K00859	0.0297334	0.00982008	0.937215	0.695737	0.652055
	K18231	3.66117307646543e-08	3.12991328828086e-08	0.499898	0.942204	0.471006
	K03048	0.00612382	0.00222411	0.90241	0.802577	0.724253
	K07258	5.67481826852142e-07	3.66672981156159e-07	0.000139015	0.719349	1e-04
	K03043	0.641194	0.168463	0.99057	1.16182	1.15086
	K03040	0.349543	0.096875	0.986845	1.03695	1.02331
	K01126	9.92177903722132e-06	5.02354647590592e-06	0.773511	0.792005	0.612625
	K03046	0.703095	0.181508	0.998316	1.15734	1.15539
	K02931	0.372091	0.102358	0.980019	0.952305	0.933277
	K02933	0.0774415	0.0240406	1.05585	1.05989	1.11908
	K01182	5.67481826852142e-07	3.66672981156159e-07	0.000105296	0.9497	1e-04
	K02935	0.171203	0.0510102	0.952183	0.822818	0.783473
	K01187	1.46446923058617e-07	1.07075980914872e-07	0.805112	0.686637	0.55282
	K02939	3.66117307646543e-08	3.12991328828086e-08	0.677198	1.09264	0.739934
	K01674	0.0774415	0.0240406	0.937028	0.618355	0.579416
	K14205	0.026435	0.00876981	0.945207	0.815509	0.770825
	K01572	1.83058653823272e-08	3.12991328828086e-08	9674.82	1e-04	0.967482
	K12527	1.83058653823272e-08	3.12991328828086e-08	8150.27	1e-04	0.815027
	K01520	0.112283	0.0342351	1.03649	0.940786	0.975115
	K11618	3.55133788417147e-06	2.04498479612548e-06	1.21204	0.767616	0.930383
	K11614	3.66117307646543e-08	3.12991328828086e-08	0.000166033	0.602289	1e-04
	K11615	3.66117307646543e-08	3.12991328828086e-08	0.000162532	0.615265	1e-04
	K11617	0.0016841	0.000649878	1.10729	0.782708	0.866684
	K00208	3.66117307646543e-08	3.12991328828086e-08	1.5357	0.589143	0.904747
	K01000	1.46446923058617e-07	1.07075980914872e-07	0.761804	0.90285	0.687795
	K01006	1.83058653823272e-08	3.12991328828086e-08	7096.34	1e-04	0.709634
	K01008	1.83058653823272e-08	3.12991328828086e-08	8297.56	1e-04	0.829756
	K02747	1.83058653823272e-08	3.12991328828086e-08	7392.75	1e-04	0.739275
	K02744	1.83058653823272e-08	3.12991328828086e-08	6844.1	1e-04	0.68441
	K02745	1.83058653823272e-08	3.12991328828086e-08	7220.64	1e-04	0.722064
	K10563	0.00329949	0.00123258	1.10958	0.715054	0.793412
	K01439	0.155134	0.0464092	1.16329	0.761262	0.885568
	K00639	3.66117307646543e-08	3.12991328828086e-08	0.000154242	0.648332	1e-04
	K00926	3.66117307646543e-08	3.12991328828086e-08	1.2318	0.709908	0.874467
	K00927	3.55133788417147e-06	2.04498479612548e-06	0.801651	0.819437	0.656903
	K00928	0.766961	0.196625	0.990645	0.902587	0.894143
	K00929	1.83058653823272e-08	3.12991328828086e-08	5845.09	1e-04	0.584509
	K03629	0.524675	0.139498	1.01269	1.06349	1.07699
	K01209	3.66117307646543e-08	3.12991328828086e-08	0.000113311	0.882529	1e-04
	K07652	3.66117307646543e-08	3.12991328828086e-08	0.732672	0.943898	0.691568
	K01778	0.799508	0.204733	1.00406	0.908648	0.912335
	K07658	3.66117307646543e-08	3.12991328828086e-08	0.679778	0.783866	0.532855
	K11041	0.000117853	5.3460196479465e-05	0.804431	0.85578	0.688416
	K16012	1.83058653823272e-08	3.12991328828086e-08	6579.62	1e-04	0.657962
	K02986	0.0207452	0.00700774	1.06442	0.951523	1.01282
	K02982	0.0635477	0.0198662	1.05559	1.06255	1.12162
	K02988	0.377681	0.103768	0.990198	1.06223	1.05181
	K02113	0.641194	0.168463	1.08058	0.731889	0.790864
	K02112	0.966247	0.242952	1.04382	0.8539	0.891314
	K03581	0.0183097	0.00622285	0.995924	0.856147	0.852657
	K02110	0.0207452	0.00700774	1.16519	0.710464	0.827829
	K02117	3.66117307646543e-08	3.12991328828086e-08	0.6722	0.8431	0.566732
	K02115	0.766961	0.196625	1.05808	0.802311	0.848909
	K02114	0.671876	0.174462	1.02333	0.838579	0.858141
	K02563	1.46446923058617e-07	1.07075980914872e-07	0.743286	0.829625	0.616648
	K03589	6.95622884528432e-07	4.43030706134884e-07	0.721889	0.8826	0.637139
	K03588	0.497279	0.132691	0.984182	0.636247	0.626183
	K02564	0.703095	0.181508	1.06662	0.81777	0.872247
	K01643	0.0136767	0.0047798	1.32465	0.878522	1.16374
	K01641	0.00527147	0.00192398	0.884391	0.69383	0.613617
	K01646	5.42585849932177e-05	2.58802186317679e-05	1.49257	0.784465	1.17087
	K01644	0.0155805	0.00538586	1.35552	0.902501	1.22336
	K07031	0.27931	0.07939	0.000807524	0.123835	1e-04
	K00335	1.83058653823272e-08	3.12991328828086e-08	6335.1	1e-04	0.63351
	K00334	1.83058653823272e-08	3.12991328828086e-08	5933.83	1e-04	0.593383
	K01776	0.0936145	0.0287402	0.958669	0.688712	0.660247
	K07813	3.66117307646543e-08	3.12991328828086e-08	0.000136526	0.73246	1e-04
	K01478	7.32234615293086e-08	5.83353014303243e-08	1.28427	0.728071	0.935039
	K02027	5.08903057628695e-06	2.79296459848075e-06	0.864287	0.894294	0.772927
	K02026	0.00329949	0.00123258	0.923971	0.834409	0.77097
	K02025	0.000292491	0.000123834	0.881949	0.858997	0.757591
	K07816	0.00818949	0.00292652	0.925732	0.910961	0.843306
	K16787	0.000117853	5.3460196479465e-05	0.845919	0.882436	0.746469
	K02029	0.122619	0.0371824	0.954593	0.740777	0.707141
	K02028	0.171203	0.0510102	0.955489	0.705299	0.673905
	K03885	1.46446923058617e-07	1.07075980914872e-07	0.842078	1.1676	0.98321
	K16785	2.45298596123184e-06	1.4539490528494e-06	0.77619	0.941578	0.730843
	K03767	0.000187855	8.20332440346556e-05	0.853714	0.61868	0.528176
	K02020	1.83058653823272e-08	3.12991328828086e-08	4979.48	1e-04	0.497948
	K03763	0.00942906	0.00333729	0.926936	0.749653	0.69488
	K04518	6.95622884528432e-07	4.43030706134884e-07	0.749117	0.725908	0.543791
	K01866	3.66117307646543e-08	3.12991328828086e-08	0.759379	0.868848	0.659785
	K01867	0.000235121	0.000101085	1.13349	0.657579	0.745358
	K02160	3.55133788417147e-06	2.04498479612548e-06	1.21372	0.776655	0.942645
	K00226	3.66117307646543e-08	3.12991328828086e-08	1.3578	0.625952	0.849919
	K01868	2.45298596123184e-06	1.4539490528494e-06	1.13734	0.78781	0.896007
	K01869	3.66117307646543e-08	3.12991328828086e-08	0.747285	1.00727	0.752716
	K05816	4.52154874943481e-06	2.55079989052534e-06	0.000112543	0.888547	1e-04
	K05815	4.52154874943481e-06	2.55079989052534e-06	0.000124651	0.802237	1e-04
	K09458	5.08903057628695e-06	2.79296459848075e-06	1.22793	0.820925	1.00803
	K05822	1.46446923058617e-07	1.07075980914872e-07	0.760837	0.860642	0.654808
	K00140	0.51954	0.138299	0.000863649	0.115788	1e-04
	K00147	0.026435	0.00876981	0.923642	1.11532	1.03015
	K05823	1.83058653823272e-08	3.12991328828086e-08	7309.36	1e-04	0.730936
	K01945	0.037353	0.0121028	0.934715	0.686449	0.641635
	K07104	0.89892	0.227582	1.15584	0.648322	0.749359
	K00384	0.000445748	0.000185191	0.918871	0.807802	0.742266
	K00602	0.00200317	0.000763722	0.916709	0.709974	0.650839
	K00382	0.000977423	0.000391449	0.873844	0.694554	0.606932
	K00383	7.13928749910759e-06	3.7338024403727e-06	1.1459	0.86472	0.99088
	K00796	1.83058653823272e-08	3.12991328828086e-08	9501	1e-04	0.9501
	K00027	0.663569	0.174136	1.18999	0.733098	0.872377
	K00549	9.92177903722132e-06	5.02354647590592e-06	1.21649	0.715164	0.869992
	K00793	0.000162098	7.12055273083897e-05	4430.34	1e-04	0.443034
	K00020	3.66117307646543e-08	3.12991328828086e-08	1.296	0.662345	0.858396
	K00791	4.39340769175852e-07	3.00471675674963e-07	0.751426	0.854946	0.642428
	K00790	2.45298596123184e-06	1.4539490528494e-06	0.827599	0.899526	0.744447
	K14983	3.66117307646543e-08	3.12991328828086e-08	0.000176676	0.566009	1e-04
	K14982	3.66117307646543e-08	3.12991328828086e-08	0.00016558	0.603939	1e-04
	K00891	2.45298596123184e-06	1.4539490528494e-06	0.774121	0.715371	0.553784
	K11752	0.000162098	7.12055273083897e-05	4617.91	1e-04	0.461791
	K00606	1.83058653823272e-08	3.12991328828086e-08	5543.36	1e-04	0.554336
	K17465	1.83058653823272e-08	3.12991328828086e-08	8458.42	1e-04	0.845842
	K17464	1.83058653823272e-08	3.12991328828086e-08	10016.7	1e-04	1.00167
	K17467	1.83058653823272e-08	3.12991328828086e-08	8786.62	1e-04	0.878662
	K17466	1.83058653823272e-08	3.12991328828086e-08	8754.64	1e-04	0.875464
	K10039	0.00452389	0.00166479	0.896027	0.669593	0.599973
	K07456	1.46446923058617e-07	1.07075980914872e-07	0.834005	0.882443	0.735961
	K01426	3.66117307646543e-08	3.12991328828086e-08	1.22356	0.683683	0.836531
	K17836	1.83058653823272e-08	3.12991328828086e-08	5182.6	1e-04	0.51826
	K02775	5.08903057628695e-06	2.79296459848075e-06	1.33828	0.70838	0.948011
	K00560	7.13928749910759e-06	3.7338024403727e-06	0.834444	0.701069	0.585002
	K02760	3.66117307646543e-08	3.12991328828086e-08	0.715472	0.868482	0.621374
	K02774	1.46446923058617e-07	1.07075980914872e-07	1.46133	0.598918	0.875219
	K00566	3.66117307646543e-08	3.12991328828086e-08	0.654214	0.920452	0.602173
	K01783	0.470638	0.126493	1.03163	0.98886	1.02014
	K03648	0.20014	0.0589995	0.935788	0.79956	0.748218
	K00244	0.037353	0.0121028	0.958574	0.821787	0.787743
	K00965	0.0141538	0.0049003	1.0835	0.747709	0.810144
	K00962	7.13928749910759e-06	3.7338024403727e-06	0.882634	1.07989	0.953146
	K00963	3.66117307646543e-08	3.12991328828086e-08	0.612227	0.776615	0.475465
	K00969	3.66117307646543e-08	3.12991328828086e-08	1.29557	0.773886	1.00262
	K07260	3.66117307646543e-08	3.12991328828086e-08	0.000136394	0.733169	1e-04
	K00806	0.112283	0.0342351	1.05903	0.695671	0.736737
	K00805	7.13928749910759e-06	3.7338024403727e-06	0.884165	0.96572	0.853856
	K00800	0.000977423	0.000391449	0.874761	0.701891	0.613987
	K08094	1	0.248072	0.00233428	0.0428398	1e-04
	K02948	0.671876	0.174462	1.02666	1.0454	1.07327
	K00826	3.25478286497777e-05	1.56590510271264e-05	0.839434	0.694265	0.58279
	K02779	0.0177061	0.00605472	1.03113	0.757193	0.780765
	K09758	1.83058653823272e-08	3.12991328828086e-08	6938.22	1e-04	0.693822
	K02073	1.64752788440944e-06	1.00054605117175e-06	0.85175	0.859276	0.731888
	K02945	3.55133788417147e-06	2.04498479612548e-06	0.807835	0.708617	0.572446
	K02946	0.581616	0.153901	1.01821	1.06173	1.08106
	K02018	1.83058653823272e-08	3.12991328828086e-08	5417.26	1e-04	0.541726
	K01689	7.32234615293086e-08	5.83353014303243e-08	0.798162	0.856604	0.683708
	K01686	1.46446923058617e-07	1.07075980914872e-07	1.6451	0.658758	1.08372
	K02017	1.83058653823272e-08	3.12991328828086e-08	6585.94	1e-04	0.658594
	K01684	0.0039636	0.00147078	4.13153	0.224879	0.929094
	K01685	3.66117307646543e-08	3.12991328828086e-08	0.000102478	0.975819	1e-04
	K06966	0.000235121	0.000101085	1.17772	0.731723	0.861765
	K02013	6.95622884528432e-07	4.43030706134884e-07	0.893712	0.884319	0.790327
	K05366	0.470638	0.126493	0.991328	0.671999	0.666171
	K02799	0.046502	0.0148082	1.03094	0.862455	0.889142
	K02798	3.25478286497777e-05	1.56590510271264e-05	0.90225	0.878811	0.792907
	K20379	0.497279	0.132691	1.06756	1.03286	1.10265
	K01443	0.00452389	0.00166479	0.91792	0.696819	0.639624
	K01448	3.66117307646543e-08	3.12991328828086e-08	0.000127487	0.784393	1e-04
	K02790	9.70210865263339e-07	6.14390386218096e-07	7.13607	0.14427	1.02952
	K02793	0.00280362	0.00105801	1.10044	0.837679	0.921812
	K02795	0.00200317	0.000763722	1.0656	0.8218	0.875707
	K02794	7.2015274414075e-05	3.3209548835946e-05	1.15864	0.817213	0.946858
	K02796	0.000666077	0.000273156	1.09699	0.794727	0.871808
	K20107	7.32234615293086e-08	5.83353014303243e-08	0.808751	0.886393	0.716872
	K02888	1.83424771130918e-05	9.03996684992163e-06	0.808846	0.944281	0.763778
	K02884	0.046502	0.0148082	0.909356	0.702011	0.638378
	K02887	0.000147838	6.61072601852278e-05	0.816492	0.896621	0.732083
	K02886	0.287067	0.0808707	1.01642	1.13259	1.15118
	K02881	0.0511651	0.0162698	1.07532	1.00366	1.07926
	K10536	1.83058653823272e-08	3.12991328828086e-08	8235.79	1e-04	0.823579
	K07462	7.2015274414075e-05	3.3209548835946e-05	0.865957	0.669054	0.579372
	K04564	5.08903057628695e-06	2.79296459848075e-06	1.19258	0.751373	0.896074
	K02069	5.49175961469815e-07	3.63293506675457e-07	10.9244	0.0727077	0.79429
	K04567	0.0852297	0.026348	1.03737	0.982605	1.01932
	K07668	3.66117307646543e-08	3.12991328828086e-08	0.745538	0.873684	0.651364
	K15986	1.46446923058617e-07	1.07075980914872e-07	0.800273	0.716711	0.573564
	K05814	4.52154874943481e-06	2.55079989052534e-06	0.000129466	0.772402	1e-04
	K02243	0.000117853	5.3460196479465e-05	0.65187	0.89122	0.58096
	K02242	1.46446923058617e-07	1.07075980914872e-07	0.694831	0.750749	0.521644
	K10773	0.0141538	0.0049003	0.914734	0.650423	0.594964
	K02246	0.000235121	0.000101085	0.709614	0.84007	0.596125
	K02245	0.000149303	6.61072601852278e-05	0.693238	0.820709	0.568946
	K02244	9.24812319115168e-05	4.23835433239452e-05	0.611964	0.930925	0.569693
	K02248	7.2015274414075e-05	3.3209548835946e-05	0.658785	0.836961	0.551378
	K03335	0.27931	0.07939	0.000561648	0.178047	1e-04
	K03336	0.27931	0.07939	0.000595589	0.167901	1e-04
	K03337	0.27931	0.07939	0.000638003	0.156739	1e-04
	K01610	3.66117307646543e-08	3.12991328828086e-08	0.00011443	0.873894	1e-04
	K02083	6.95622884528432e-07	4.43030706134884e-07	7.08922	0.136653	0.96876
	K02122	1.46446923058617e-07	1.07075980914872e-07	0.64531	0.834502	0.538512
	K02123	4.39340769175852e-07	3.00471675674963e-07	0.754216	0.745633	0.562368
	K02120	3.66117307646543e-08	3.12991328828086e-08	0.756337	0.798781	0.604148
	K02121	7.13928749910759e-06	3.7338024403727e-06	0.747771	0.810468	0.606044
	K01619	0.0517141	0.0163508	0.966625	1.11856	1.08123
	K02124	3.55133788417147e-06	2.04498479612548e-06	0.764786	0.73678	0.56348
	K00067	0.000292491	0.000123834	0.905232	0.760201	0.688159
	K00068	3.66117307646543e-08	3.12991328828086e-08	1.69105	0.651742	1.10213
	K00166	1.83058653823272e-08	3.12991328828086e-08	5745.52	1e-04	0.574552
	K03544	0.00200317	0.000763722	0.884731	0.683612	0.604812
	K10189	3.66117307646543e-08	3.12991328828086e-08	0.000148359	0.67404	1e-04
	K13789	7.13928749910759e-06	3.7338024403727e-06	0.778019	0.992762	0.772388
	K00690	5.67481826852142e-07	3.66672981156159e-07	0.000106417	0.939702	1e-04
	K00691	1.46446923058617e-07	1.07075980914872e-07	0.842606	0.928276	0.782171
	K03205	7.32234615293086e-06	3.82055143170434e-06	19.011	0.04921	0.935534
	K00991	1	0.248072	0.00226482	0.0441535	1e-04
	K03752	1.83058653823272e-08	3.12991328828086e-08	5709.55	1e-04	0.570955
	K03750	1.83058653823272e-08	3.12991328828086e-08	6089.45	1e-04	0.608945
	K02236	0.00200317	0.000763722	0.901893	1.09459	0.987205
	K02237	4.39340769175852e-07	3.00471675674963e-07	1.26173	0.611796	0.771919
	K03628	1.46446923058617e-07	1.07075980914872e-07	0.725028	0.896962	0.650322
	K02338	0.000546247	0.000225261	0.849166	1.06987	0.908495
	K02337	0.0635477	0.0198662	0.960975	0.729102	0.700649
	K02335	0.0333644	0.0109059	1.0586	0.701023	0.742106
	K02238	7.2015274414075e-05	3.3209548835946e-05	1.14268	0.596655	0.681788
	K01887	0.0234467	0.00787245	0.922144	0.731914	0.67493
	K18349	1	0.248072	0.00233307	0.0428619	1e-04
	K00525	0.0123951	0.00433872	0.942883	0.883323	0.83287
	K00526	0.0852297	0.026348	0.973665	0.843477	0.821264
	K01839	0.0161189	0.00552898	0.953345	1.09029	1.03942
	K01838	7.2015274414075e-05	3.3209548835946e-05	0.89982	0.942283	0.847886
	K01835	3.25478286497777e-05	1.56590510271264e-05	0.878418	0.801976	0.70447
	K01834	0.0023742	0.000902083	1.07302	0.793625	0.851576
	K00287	3.55133788417147e-06	2.04498479612548e-06	0.825208	0.665	0.548763
	K00286	3.66117307646543e-08	3.12991328828086e-08	0.744144	0.962916	0.716548
	K03723	0.000977423	0.000391449	1.06191	0.926054	0.983383
	K04066	0.86557	0.219626	0.995286	0.969636	0.965066
	K03685	0.00818949	0.00292652	0.906338	0.960433	0.870477
	K07718	3.66117307646543e-08	3.12991328828086e-08	0.763252	0.811435	0.61933
	K10188	3.66117307646543e-08	3.12991328828086e-08	0.000142357	0.702458	1e-04
	K00841	3.66117307646543e-08	3.12991328828086e-08	0.621435	0.902608	0.560912
	K00847	2.5628211535258e-07	1.79698491630005e-07	0.729228	0.911734	0.664862
	K09693	0.0183097	0.00622285	0.916248	0.737437	0.675675
	K00845	7.32234615293086e-08	5.83353014303243e-08	1.22908	0.731791	0.899431
	K04486	1	0.248072	0.0026213	0.0381489	1e-04
	K00849	2.5628211535258e-07	1.79698491630005e-07	0.825583	0.849014	0.700932
	K00848	0.00451042	0.00166479	1.05589	0.89787	0.948052
	K03783	0.0936145	0.0287402	0.95761	1.07582	1.03021
	K03110	7.32234615293086e-08	5.83353014303243e-08	0.813876	1.07432	0.874361
	K03111	0.24974	0.0727526	0.888953	1.43743	1.27781
	K01485	1.83058653823272e-08	3.12991328828086e-08	9050.24	1e-04	0.905024
	K00798	5.49175961469815e-07	3.63293506675457e-07	12.2398	0.0398763	0.488077
	K00077	7.13928749910759e-06	3.7338024403727e-06	0.796438	0.88122	0.701837
	K01736	0.0023742	0.000902083	0.879093	0.717869	0.631074
	K01487	1.83058653823272e-08	3.12991328828086e-08	7226.3	1e-04	0.72263
	K02909	1.64752788440944e-06	1.00054605117175e-06	0.657765	0.862195	0.567122
	K02904	0.611094	0.161509	0.97639	1.02011	0.996024
	K02906	0.477111	0.128078	0.997868	1.07503	1.07274
	K02907	0.671876	0.174462	1.02126	1.04116	1.0633
	K01734	0.395488	0.108259	1.04709	0.760272	0.796076
	K02902	0.232364	0.0681372	0.937786	0.777616	0.729237
	K09698	0.86557	0.219626	1.01595	1.11351	1.13127
	K01881	0.287067	0.0808707	1.03557	0.70095	0.725882
	K01735	5.57230542238038e-05	2.63525380093299e-05	0.856212	0.720106	0.616563
	K12556	9.92177903722132e-06	5.02354647590592e-06	0.804185	0.909219	0.731181
	K17319	1.46446923058617e-07	1.07075980914872e-07	0.682627	0.837443	0.571661
	K17318	2.5628211535258e-07	1.79698491630005e-07	0.678738	0.904825	0.614139
	K08591	9.24812319115168e-05	4.23835433239452e-05	0.77034	0.660171	0.508556
	K01889	0.000445748	0.000185191	1.11125	0.666623	0.740785
	K01226	3.66117307646543e-08	3.12991328828086e-08	0.000119491	0.836881	1e-04
	K07720	3.66117307646543e-08	3.12991328828086e-08	0.800034	0.745889	0.596737
	K01220	3.66117307646543e-08	3.12991328828086e-08	0.000101133	0.988796	1e-04
	K01222	3.66117307646543e-08	3.12991328828086e-08	0.730909	0.800475	0.585075
	K01223	0.00452389	0.00166479	0.954728	0.858039	0.819193
	K03386	0.000445748	0.000185191	1.22043	0.639134	0.780021
	K02759	0.0573873	0.0180164	0.933303	0.945221	0.882177
	K01151	1.83424771130918e-05	9.03996684992163e-06	0.73312	0.705236	0.517022
	K02755	2.45298596123184e-06	1.4539490528494e-06	0.900036	0.871677	0.784541
	K02757	2.45298596123184e-06	1.4539490528494e-06	0.900036	0.871677	0.784541
	K02756	2.45298596123184e-06	1.4539490528494e-06	0.900036	0.871677	0.784541
	K21929	1.35463403829221e-05	6.78147879127521e-06	0.798469	0.959975	0.76651
	K00939	0.641194	0.168463	1.01298	1.02142	1.03468
	K00938	3.66117307646543e-08	3.12991328828086e-08	0.718216	1.07729	0.773728
	K00936	1.83058653823272e-08	3.12991328828086e-08	5786.44	1e-04	0.578644
	K20486	1.83058653823272e-08	3.12991328828086e-08	6665.07	1e-04	0.666507
	K00627	0.0141538	0.0049003	0.899296	0.776613	0.698405
	K01635	0.438105	0.119191	1.63974	0.441693	0.724262
	K00625	0.00612382	0.00222411	0.922829	0.831265	0.767115
	K00839	1.83058653823272e-08	3.12991328828086e-08	8601.25	1e-04	0.860125
	K02825	0.037353	0.0121028	0.944935	0.67628	0.639041
	K06896	7.13928749910759e-06	3.7338024403727e-06	0.811352	0.815758	0.661867
	K06897	0.0612555	0.0192037	0.000567872	0.176096	1e-04
	K02804	3.66117307646543e-08	3.12991328828086e-08	0.692195	0.884873	0.612505
	K13677	0.000666077	0.000273156	1.13079	0.767875	0.868307
	K02992	0.00329949	0.00123258	1.08125	1.09106	1.17971
	K02990	0.20014	0.0589995	0.938429	1.15009	1.07927
	K01738	0.215834	0.0634575	1.0291	0.736753	0.758195
	K02994	0.133655	0.0402545	1.04963	1.02772	1.07872
	K11636	1.83058653823272e-08	3.12991328828086e-08	5785.57	1e-04	0.578557
	K01129	1.83058653823272e-08	3.12991328828086e-08	5728.24	1e-04	0.572824
	K10009	3.66117307646543e-08	3.12991328828086e-08	0.000171775	0.582156	1e-04
	K11070	0.0016841	0.000649878	0.901581	0.825083	0.74388
	K11071	0.470638	0.126493	0.969773	0.824299	0.799383
	K11072	0.0161189	0.00552898	0.921047	0.858046	0.790301
	K02800	0.046502	0.0148082	1.03094	0.862455	0.889142
	K01464	1.83058653823272e-08	3.12991328828086e-08	8165.58	1e-04	0.816558
	K22010	1.83058653823272e-08	3.12991328828086e-08	5818.37	1e-04	0.581837
	K03575	0.00601694	0.00219246	1.20399	0.642578	0.773657
	K03572	0.671876	0.174462	0.973236	1.02428	0.996869
	K01710	0.000977423	0.000391449	0.895418	0.812039	0.727114
	K01711	0.27931	0.07939	0.000717201	0.139431	1e-04
	K01714	3.66117307646543e-08	3.12991328828086e-08	0.729978	0.932267	0.680534
	K05966	0.0255947	0.00852923	1.33832	0.74531	0.997467
	K20344	0.000194848	8.47538867956947e-05	0.000186388	0.536514	1e-04
	K05964	0.823702	0.210686	1.20705	0.80414	0.970634
	K01652	0.766961	0.196625	1.01526	0.746826	0.758226
	K02874	0.497279	0.132691	0.983197	0.95478	0.938737
	K01466	1.83058653823272e-08	3.12991328828086e-08	8527.93	1e-04	0.852793
	K02876	0.133655	0.0402545	1.05416	0.977609	1.03056
	K02871	0.671745	0.174462	1.01625	1.01122	1.02765
	K00656	5.57230542238038e-05	2.63525380093299e-05	0.855254	0.732469	0.626447
	K00657	1.83058653823272e-08	3.12991328828086e-08	6851.13	1e-04	0.685113
	K00655	7.13928749910759e-06	3.7338024403727e-06	0.783518	0.85477	0.669727
	K02878	0.327853	0.0916637	1.01613	1.05031	1.06725
	K02879	0.0333644	0.0109059	0.916067	1.07287	0.982819
	K02808	3.66117307646543e-08	3.12991328828086e-08	0.581971	0.985502	0.573533
	K02052	5.49175961469815e-07	3.63293506675457e-07	16.4759	0.0393659	0.64859
	K02053	5.49175961469815e-07	3.63293506675457e-07	14.3828	0.0425501	0.611989
	K02050	1.83058653823272e-08	3.12991328828086e-08	6440.9	1e-04	0.64409
	K01465	0.0852297	0.026348	1.08002	0.663819	0.716941
	K02056	3.66117307646543e-08	3.12991328828086e-08	0.838955	1.1234	0.942478
	K02057	1.09835192293963e-06	6.87699257706781e-07	0.880927	1.07851	0.950093
	K02054	5.49175961469815e-07	3.63293506675457e-07	13.6042	0.0460633	0.626654
	K02055	2.01364519205599e-07	1.46746754171857e-07	15.7347	0.0383577	0.603547
	K02058	3.66117307646543e-08	3.12991328828086e-08	0.000151139	0.661643	1e-04
	K10823	1.64752788440944e-06	1.00054605117175e-06	0.855135	0.941983	0.805522
	K02372	3.66117307646543e-08	3.12991328828086e-08	1.30444	0.678783	0.88543
	K02371	1.83058653823272e-08	3.12991328828086e-08	9041.5	1e-04	0.90415
	K02377	0.27931	0.07939	0.000703304	0.142186	1e-04
	K00088	0.00942906	0.00333729	0.887149	1.21416	1.07714
	K01759	0.00117655	0.00046368	0.853642	0.699937	0.597496
	K01870	1.64752788440944e-06	1.00054605117175e-06	0.796266	0.954437	0.759986
	K01873	0.0016841	0.000649878	1.06415	0.870283	0.92611
	K01872	0.0123951	0.00433872	0.934501	0.662836	0.619421
	K01875	0.0230048	0.00775923	1.00425	0.958761	0.962831
	K01874	0.000440311	0.000185191	0.922983	0.771921	0.712471
	K01876	7.13928749910759e-06	3.7338024403727e-06	0.713473	0.933251	0.66585
	K21064	0.000149303	6.61072601852278e-05	0.845119	0.673649	0.569313
	K01878	0.000977423	0.000391449	0.88162	0.784366	0.691512
	K12573	0.372091	0.102358	0.9851	0.802588	0.790629
	K18429	4.52154874943481e-06	2.55079989052534e-06	0.0001832	0.54585	1e-04
	K00158	3.66117307646543e-08	3.12991328828086e-08	8.90125903624195e-05	1.12344	1e-04
	K01972	3.66117307646543e-08	3.12991328828086e-08	1.23702	0.711139	0.879694
	K03476	0.145417	0.0435607	0.951028	0.697034	0.662899
	K03475	0.000149303	6.61072601852278e-05	0.908353	0.832426	0.756137
	K01883	0.419723	0.114329	1.01269	1.00759	1.02038
	K03471	1.64752788440944e-06	1.00054605117175e-06	0.762349	0.778208	0.593266
	K03470	3.66117307646543e-08	3.12991328828086e-08	0.708847	0.716952	0.508209
	K17076	0.000292491	0.000123834	0.878269	0.97741	0.858429
	K17074	7.2015274414075e-05	3.3209548835946e-05	0.883125	1.05599	0.932573
	K00014	0.046502	0.0148082	0.93166	0.624805	0.582106
	K17073	7.2015274414075e-05	3.3209548835946e-05	0.883125	1.05599	0.932573
	K03800	0.0161189	0.00552898	0.924737	0.822158	0.76028
	K04041	2.5628211535258e-07	1.79698491630005e-07	0.784192	0.73395	0.575558
	K03151	7.2015274414075e-05	3.3209548835946e-05	1.09143	0.815964	0.890568
	K00788	1.83058653823272e-08	3.12991328828086e-08	9947.16	1e-04	0.994716
	K03621	0.0207452	0.00700774	0.939508	1.01473	0.953347
	K12555	3.66117307646543e-08	3.12991328828086e-08	0.811791	1.01531	0.824221
	K13993	3.66117307646543e-08	3.12991328828086e-08	0.00019159	0.521948	1e-04
	K03092	0.349543	0.096875	0.959598	0.780475	0.748943
	K10040	0.0141538	0.0049003	0.887394	0.6856	0.608397
	K10041	0.267972	0.0775558	1.02859	0.640669	0.658989
	K17828	1.83424771130918e-05	9.03996684992163e-06	0.834482	0.714411	0.596163
	K02428	1.83058653823272e-08	3.12991328828086e-08	11288.9	1e-04	1.12889
	K05879	3.66117307646543e-08	3.12991328828086e-08	0.636653	0.974641	0.620508
	K05878	3.66117307646543e-08	3.12991328828086e-08	0.695257	0.94102	0.654251
	K18591	0.10947	0.0335616	1.41452	0.726304	1.02737
	K15772	0.00709209	0.00255905	0.855597	0.640197	0.54775
	K15771	0.20014	0.0589995	0.972584	0.595953	0.579615
	K15770	0.0016841	0.000649878	0.867301	0.637562	0.552958
	K03652	9.92177903722132e-06	5.02354647590592e-06	0.744741	0.842604	0.627521
	K03651	0.000147838	6.61072601852278e-05	0.522857	0.927907	0.485163
	K03657	2.45298596123184e-05	1.19306541535783e-05	0.893586	0.792991	0.708606
	K03655	0.00386971	0.00143834	0.940734	1.03141	0.970284
	K03654	0.327853	0.0916637	1.02875	0.659999	0.678975
	K00973	7.32234615293086e-08	5.83353014303243e-08	0.80707	0.776812	0.626941
	K00971	0.27931	0.07939	0.000710832	0.14068	1e-04
	K01119	1.83058653823272e-08	3.12991328828086e-08	8415.56	1e-04	0.841556
	K04771	7.13928749910759e-06	3.7338024403727e-06	0.802966	1.05336	0.845813
	K11749	0.349543	0.096875	1.02186	0.695821	0.711033
	K01591	0.122619	0.0371824	0.931759	0.632212	0.589069
	K00878	1.83058653823272e-08	3.12991328828086e-08	9339.54	1e-04	0.933954
	K00872	1.83058653823272e-08	3.12991328828086e-08	7434.16	1e-04	0.743416
	K00873	0.497279	0.132691	0.979859	0.779932	0.764224
	K00876	0.00790328	0.00283793	0.904824	0.768078	0.694975
	K00874	0.0700978	0.021861	1.07651	0.839979	0.904247
	K04487	9.24812319115168e-05	4.23835433239452e-05	0.892129	0.850671	0.758909
	K02956	0.679399	0.17621	1.02046	0.968956	0.988777
	K02954	0.00117655	0.00046368	0.921396	0.914508	0.842624
	K02952	0.372091	0.102358	1.03999	1.10866	1.15299
	K02950	0.287067	0.0808707	1.03348	0.980714	1.01354
	K19302	0.000235121	0.000101085	0.826346	0.839436	0.693664
	K02959	0.000235121	0.000101085	0.793026	0.654898	0.519352
	K00887	0.703095	0.181508	1.00554	0.708611	0.712536
	K03778	3.66117307646543e-08	3.12991328828086e-08	0.000143908	0.694887	1e-04
	K00883	1	0.248072	0.00213179	0.0469089	1e-04
	K00882	0.000666077	0.000273156	1.14081	0.719069	0.820322
	K17320	3.66117307646543e-08	3.12991328828086e-08	0.651024	0.939065	0.611354
	K11635	1.83058653823272e-08	3.12991328828086e-08	5760.79	1e-04	0.576079
	K01575	0.86557	0.219626	1.05463	0.65172	0.687326
	K01571	1.83058653823272e-08	3.12991328828086e-08	10601	1e-04	1.0601
	K05770	3.55133788417147e-06	2.04498479612548e-06	0.70024	0.718828	0.503352
	K10546	3.66117307646543e-08	3.12991328828086e-08	0.000146432	0.68291	1e-04
	K01756	0.0333644	0.0109059	1.12804	0.674573	0.760944
	K01750	1.83058653823272e-08	3.12991328828086e-08	9758.75	1e-04	0.975875
	K01752	0.145417	0.0435607	1.05338	0.907587	0.956031
	K02004	3.66117307646543e-08	3.12991328828086e-08	0.736801	0.850146	0.626389
	K02001	3.55133788417147e-06	2.04498479612548e-06	0.849321	0.901861	0.76597
	K02000	3.66117307646543e-08	3.12991328828086e-08	0.784968	0.916266	0.719239
	K02003	3.66117307646543e-08	3.12991328828086e-08	0.751495	0.843246	0.633695
	K02002	3.55133788417147e-06	2.04498479612548e-06	0.849321	0.901861	0.76597
	K01597	1.46446923058617e-07	1.07075980914872e-07	0.758589	1.02342	0.776354
	K00759	0.157925	0.0471806	0.937895	0.568319	0.533023
	K00611	3.66117307646543e-08	3.12991328828086e-08	1.34865	0.76915	1.03732
	K20265	0.000977423	0.000391449	0.924974	0.857272	0.792954
	K00615	0.000445748	0.000185191	0.86208	0.686636	0.591935
	K00756	9.92177903722132e-06	5.02354647590592e-06	0.876456	1.10441	0.967969
	K01598	0.00709209	0.00255905	0.881893	0.925641	0.816316
	K22212	3.66117307646543e-08	3.12991328828086e-08	0.00011039	0.905881	1e-04
	K02773	0.000126713	5.73621949407824e-05	4.12349	0.205404	0.846982
	K01051	3.66117307646543e-08	3.12991328828086e-08	0.000114446	0.873773	1e-04
	K09817	0.898974	0.227582	0.985774	1.03536	1.02063
	K09816	0.0123951	0.00433872	0.941696	1.02539	0.965606
	K09815	0.185268	0.05498	1.03594	0.879024	0.910618
	K09812	1.46446923058617e-07	1.07075980914872e-07	0.749027	0.761959	0.570728
	K09811	7.32234615293086e-08	5.83353014303243e-08	0.728137	0.730955	0.532236
	K01621	3.66117307646543e-08	3.12991328828086e-08	0.000137735	0.72603	1e-04
	K01938	0.00117655	0.00046368	0.887485	0.625362	0.555
	K01939	0.000292491	0.000123834	0.847348	1.18652	1.0054
	K01934	3.66117307646543e-08	3.12991328828086e-08	1.33379	0.660812	0.881382
	K01629	0.0416357	0.0133823	1.04353	0.801879	0.836788
	K01937	7.32234615293086e-08	5.83353014303243e-08	0.70743	0.931664	0.659088
	K01933	0.000117853	5.3460196479465e-05	0.856545	0.65668	0.562476
	K20386	1.83058653823272e-08	3.12991328828086e-08	5104.26	1e-04	0.510426
	K00058	3.66117307646543e-08	3.12991328828086e-08	0.000117279	0.852669	1e-04
	K00059	3.66117307646543e-08	3.12991328828086e-08	0.755624	0.917808	0.693517
	K00054	3.66117307646543e-08	3.12991328828086e-08	0.792389	0.758418	0.600962
	K00057	3.66117307646543e-08	3.12991328828086e-08	0.708405	0.84252	0.596846
	K03736	1.83058653823272e-08	3.12991328828086e-08	5931.53	1e-04	0.593153
	K02434	7.32234615293086e-08	5.83353014303243e-08	1.25297	0.668539	0.837658
	K02435	2.5628211535258e-07	1.79698491630005e-07	1.35778	0.618588	0.839905
	K03531	9.92177903722132e-06	5.02354647590592e-06	0.814213	0.964964	0.785687
	K05350	3.66117307646543e-08	3.12991328828086e-08	0.000101418	0.986015	1e-04
	K00931	0.00329949	0.00123258	0.924759	1.07753	0.996453
	K02433	3.66117307646543e-08	3.12991328828086e-08	1.28193	0.684135	0.877015
	K07406	5.67481826852142e-07	3.66672981156159e-07	9.7502719299524e-05	1.02561	1e-04
	K07407	3.66117307646543e-08	3.12991328828086e-08	0.000112453	0.889263	1e-04
	K07404	3.66117307646543e-08	3.12991328828086e-08	0.686446	0.934076	0.641193
	K03430	3.66117307646543e-08	3.12991328828086e-08	0.000147032	0.680125	1e-04
	K02823	0.00200317	0.000763722	0.899484	0.672174	0.60461
	K02822	0.00386971	0.00143834	0.895471	0.820899	0.735092
	K00687	3.25478286497777e-05	1.56590510271264e-05	1.13968	0.739117	0.842356
	K20383	1.83058653823272e-08	3.12991328828086e-08	6025.71	1e-04	0.602571
	K18925	1.83058653823272e-08	3.12991328828086e-08	8321.54	1e-04	0.832154
	K18924	1.83058653823272e-08	3.12991328828086e-08	8231.8	1e-04	0.82318
	K03210	0.00200317	0.000763722	0.87106	0.8922	0.77716
	K03217	9.92177903722132e-06	5.02354647590592e-06	0.823729	1.0452	0.860959
	K03740	1	0.248072	0.993996	0.81351	0.808625
	K03742	0.046502	0.0148082	0.949638	1.00914	0.958322
	K14652	0.000162098	7.12055273083897e-05	4822.3	1e-04	0.48223
	K21977	0.444779	0.12027	0.978837	0.878148	0.859564
	K05833	3.66117307646543e-08	3.12991328828086e-08	0.6861	0.857624	0.588416
	K05832	3.66117307646543e-08	3.12991328828086e-08	0.673853	0.900758	0.606978
	K06153	0.0297334	0.00982008	0.914585	0.582108	0.532387
	K02343	0.932552	0.235814	0.995224	0.927942	0.92351
	K02340	0.037353	0.0121028	1.10311	0.584977	0.645295
	K02341	0.0141538	0.0049003	0.896505	0.870339	0.780264
	K01809	0.000149303	6.61072601852278e-05	0.876298	0.891097	0.780867
	K03695	0.966247	0.242952	0.998011	0.694157	0.692777
	K03693	7.13928749910759e-06	3.7338024403727e-06	0.738091	0.787887	0.581532
	K02996	0.287067	0.0808707	1.02577	1.02691	1.05338
	K18891	3.66117307646543e-08	3.12991328828086e-08	0.811012	0.984611	0.798531
	K01803	4.39340769175852e-07	3.00471675674963e-07	0.767176	0.889888	0.6827
	K01804	3.66117307646543e-08	3.12991328828086e-08	0.000117294	0.852558	1e-04
	K01805	1.83058653823272e-08	3.12991328828086e-08	6617.33	1e-04	0.661733
	K01807	0.00329949	0.00123258	0.881904	0.899749	0.793492
	K07705	1.83058653823272e-08	3.12991328828086e-08	8130.3	1e-04	0.81303
	K07704	1.83058653823272e-08	3.12991328828086e-08	9559.75	1e-04	0.955975
	K07707	3.66117307646543e-08	3.12991328828086e-08	0.000140196	0.713286	1e-04
	K07706	3.66117307646543e-08	3.12991328828086e-08	0.635059	0.725407	0.460677
	K00432	0.27931	0.07939	0.00097744	0.102308	1e-04
	K00121	3.66117307646543e-08	3.12991328828086e-08	9.83771294506331e-05	1.0165	1e-04
	K00123	1.83058653823272e-08	3.12991328828086e-08	6752.3	1e-04	0.67523
	K03060	0.145417	0.0435607	1.06004	0.93621	0.992416
	K01246	3.66117307646543e-08	3.12991328828086e-08	1.26941	0.69868	0.886911
	K01243	2.45298596123184e-05	1.19306541535783e-05	0.868019	0.899456	0.780745
	K14260	0.000977423	0.000391449	0.885237	0.696577	0.616635
	K14188	0.287067	0.0808707	0.936962	0.807437	0.756538
	K03106	3.66117307646543e-08	3.12991328828086e-08	0.665642	0.756541	0.503586
	K03101	1.83424771130918e-05	9.03996684992163e-06	0.692299	0.635281	0.439804
	K03100	0.000808717	0.000329826	0.885766	0.736397	0.652275
	K02919	0.122619	0.0371824	1.05753	1.13434	1.19959
	K05881	2.5628211535258e-07	1.79698491630005e-07	0.739418	0.883291	0.653122
	K02913	0.0161189	0.00552898	0.882796	0.743705	0.65654
	K02911	0.832396	0.212421	1.00606	0.691533	0.695724
	K02916	0.000147838	6.61072601852278e-05	0.844652	0.885309	0.747778
	K02914	0.00942906	0.00333729	0.838301	1.0004	0.838634
	K01239	0.641194	0.168463	0.977239	0.789032	0.771073
	K15580	0.000187855	8.20332440346556e-05	0.901613	0.866035	0.780829
	K15581	0.000445748	0.000185191	0.90383	0.864569	0.781423
	K15582	0.00709209	0.00255905	0.922143	0.893673	0.824094
	K15583	4.27258898023516e-05	2.04231890307566e-05	0.840657	0.893001	0.750707
	K01232	3.66117307646543e-08	3.12991328828086e-08	0.000146114	0.684397	1e-04
	K01893	0.00942906	0.00333729	0.919706	0.782057	0.719262
	K01892	7.13928749910759e-06	3.7338024403727e-06	0.663054	0.930862	0.617211
	K01890	1	0.248072	1.00573	0.694363	0.698343
	K02768	0.966247	0.242952	1.02949	0.747088	0.76912
	K02769	0.444779	0.12027	0.992838	0.805682	0.799912
	K01069	0.00117655	0.00046368	1.09946	0.634181	0.697255
	K01142	3.51472615340681e-06	2.04498479612548e-06	2.78601	0.291181	0.811233
	K01790	7.2015274414075e-05	3.3209548835946e-05	0.871619	0.787499	0.686399
	K02761	2.5628211535258e-07	1.79698491630005e-07	0.819447	0.9082	0.744222
	K01060	0.237297	0.0694922	1.5376	0.423164	0.650655
	K02068	5.49175961469815e-07	3.63293506675457e-07	10.8175	0.0720929	0.779866
	K00948	5.08903057628695e-06	2.79296459848075e-06	0.86297	0.958935	0.827532
	K00949	0.349543	0.096875	0.957746	0.955886	0.915496
	K20108	7.32234615293086e-08	5.83353014303243e-08	0.808751	0.886393	0.716872
	K00820	0.349543	0.096875	1.03533	0.666071	0.689605
	K00942	0.00200317	0.000763722	1.08325	0.768681	0.832676
	K00943	0.444779	0.12027	0.968973	0.939199	0.910059
	K00940	1.35463403829221e-05	6.78147879127521e-06	0.799292	0.809631	0.647132
	K00941	3.66117307646543e-08	3.12991328828086e-08	1.29411	0.697858	0.903103
	K00945	0.000808717	0.000329826	0.842759	0.666693	0.561861
	K06881	3.66117307646543e-08	3.12991328828086e-08	0.707593	0.852992	0.603571
	K01092	0.419723	0.114329	1.04093	0.607229	0.632085
	K01091	1.83058653823272e-08	3.12991328828086e-08	7460.23	1e-04	0.746023
	K07636	1.46446923058617e-07	1.07075980914872e-07	0.7013	0.763174	0.535213
	K11069	2.45298596123184e-06	1.4539490528494e-06	0.844522	0.809405	0.683561
	K01488	1.83058653823272e-08	3.12991328828086e-08	9929.62	1e-04	0.992962
	K01489	0.671876	0.174462	0.975161	1.17279	1.14366
	K02968	5.08903057628695e-06	2.79296459848075e-06	1.2888	0.527299	0.679582
	K09692	5.08903057628695e-06	2.79296459848075e-06	0.764788	0.806175	0.616552
	K02967	7.32234615293086e-08	5.83353014303243e-08	1.25577	0.68254	0.857113
	K01486	7.13928749910759e-06	3.7338024403727e-06	0.672278	0.905315	0.608623
	K02965	0.490719	0.131572	0.993559	1.06621	1.05934
	K09699	1.83058653823272e-08	3.12991328828086e-08	5654.69	1e-04	0.565469
	K02963	0.037353	0.0121028	0.906749	1.12977	1.02441
	K06726	1	0.248072	1.01251	0.811659	0.821815
	K02961	0.000977423	0.000391449	0.899708	1.04963	0.944361
	K01580	0.0246185	0.00821622	0.000283239	0.353058	1e-04
	K01666	0.51954	0.138299	0.00140614	0.0711169	1e-04
	K01661	1.83058653823272e-08	3.12991328828086e-08	9209.58	1e-04	0.920958
	K01662	3.66117307646543e-08	3.12991328828086e-08	0.000154507	0.647221	1e-04
	K05306	3.66117307646543e-08	3.12991328828086e-08	0.000144278	0.693104	1e-04
	K00161	0.000292491	0.000123834	0.859836	0.714307	0.614187
	K00762	0.0123951	0.00433872	0.896388	0.626816	0.56187
	K00763	1.46446923058617e-07	1.07075980914872e-07	0.800277	0.908253	0.726854
	K00760	0.470638	0.126493	1.03091	0.973685	1.00378
	K00761	7.32234615293086e-08	5.83353014303243e-08	0.807662	0.879392	0.710251
	K00009	0.0016841	0.000649878	1.08665	0.830283	0.902223
	K00764	0.00141032	0.000552866	0.881531	0.710614	0.626428
	K03077	1.09835192293963e-06	6.87699257706781e-07	0.814909	0.831038	0.677221
	K02863	0.00527147	0.00192398	0.936655	0.917778	0.859642
	K02867	0.327853	0.0916637	0.987998	0.850155	0.839951
	K00648	3.66117307646543e-08	3.12991328828086e-08	1.2597	0.746509	0.940378
	K02864	0.0333644	0.0109059	0.93706	0.906768	0.849696
	K00645	3.66117307646543e-08	3.12991328828086e-08	1.3153	0.724356	0.952747
	K16926	0.0934631	0.0287402	1.03767	0.662411	0.687365
	K16925	1.83058653823272e-08	3.12991328828086e-08	8188.37	1e-04	0.818837
	K16924	1.83058653823272e-08	3.12991328828086e-08	6423.16	1e-04	0.642316
	K16923	0.130443	0.0394473	1.28074	0.621268	0.795682
	K00640	0.372091	0.102358	1.05286	0.909468	0.957541
	K10547	3.66117307646543e-08	3.12991328828086e-08	0.000145983	0.685013	1e-04
	K02040	1.46446923058617e-07	1.07075980914872e-07	0.729203	0.784837	0.572305
	K02042	5.49175961469815e-07	3.63293506675457e-07	13.2805	0.0366996	0.487389
	K02044	5.49175961469815e-07	3.63293506675457e-07	10.7158	0.0421425	0.451592
	K02778	0.0177061	0.00605472	1.03113	0.757193	0.780765
	K02049	1.83058653823272e-08	3.12991328828086e-08	6636.98	1e-04	0.663698
	K10548	3.66117307646543e-08	3.12991328828086e-08	0.000150679	0.663661	1e-04
	K12111	1.83058653823272e-08	3.12991328828086e-08	8109.99	1e-04	0.810999
	K03701	0.00527147	0.00192398	1.0603	0.739087	0.783656
	K03703	2.5628211535258e-07	1.79698491630005e-07	0.715691	0.731729	0.523692
	K03702	9.92177903722132e-06	5.02354647590592e-06	1.15336	0.723696	0.834679
	K17195	0.243052	0.0710837	0.910587	0.585455	0.533108
	K00794	0.000162098	7.12055273083897e-05	4427.42	1e-04	0.442742
	K03707	1.83058653823272e-08	3.12991328828086e-08	8711.58	1e-04	0.871158
	K18431	4.52154874943481e-06	2.55079989052534e-06	0.000198207	0.504522	1e-04
	K18430	4.52154874943481e-06	2.55079989052534e-06	0.000166228	0.601582	1e-04
	K01963	0.000445748	0.000185191	1.12959	0.770037	0.869825
	K01962	0.00818949	0.00292652	1.08517	0.790876	0.858232
	K01961	9.92177903722132e-06	5.02354647590592e-06	1.15806	0.823534	0.953703
	K19005	3.66117307646543e-08	3.12991328828086e-08	0.742593	0.751462	0.55803
	K00005	7.13928749910759e-06	3.7338024403727e-06	0.722116	0.851747	0.61506
	K02041	5.49175961469815e-07	3.63293506675457e-07	12.935	0.0390174	0.504691
	K00003	1.83058653823272e-08	3.12991328828086e-08	7752.72	1e-04	0.775272
	K04019	1.83058653823272e-08	3.12991328828086e-08	5993.12	1e-04	0.599312
	K00001	1.83058653823272e-08	3.12991328828086e-08	9312.67	1e-04	0.931267
	K19002	0.287067	0.0808707	1.04188	0.780925	0.813633
	K00869	1.46446923058617e-07	1.07075980914872e-07	0.790572	0.961827	0.760393
	K02548	1.83058653823272e-08	3.12991328828086e-08	5689.57	1e-04	0.568957
	K03798	0.037353	0.0121028	1.03885	0.967766	1.00537
	K00167	1.83058653823272e-08	3.12991328828086e-08	5375.92	1e-04	0.537592
	K13280	3.66117307646543e-08	3.12991328828086e-08	0.000136917	0.73037	1e-04
	K00162	0.00527147	0.00192398	0.897547	0.73468	0.65941
	K02817	3.66117307646543e-08	3.12991328828086e-08	8.84600964187116e-05	1.13045	1e-04
	K02810	3.66117307646543e-08	3.12991328828086e-08	0.709584	0.922702	0.654734
	K00364	0.112283	0.0342351	1.0556	0.66222	0.699039
	K03816	0.641194	0.168463	1.02234	0.686016	0.701339
	K03367	0.0936145	0.0287402	1.03868	0.825435	0.857367
	K02549	1.83058653823272e-08	3.12991328828086e-08	9538.48	1e-04	0.953848
	K02818	3.66117307646543e-08	3.12991328828086e-08	0.593941	1.13045	0.671422
	K02819	3.66117307646543e-08	3.12991328828086e-08	0.593941	1.13045	0.671422
