# Supplementary material for: An enterococcal phage-derived enzyme suppresses graft-versus-host disease
Source: Nature. 2024 Jul 10;632(8023):174–81. doi: 10.1038/s41586-024-07667-8 (PMC11291292; doi:10.1038/s41586-024-07667-8)
Supplement: Supplementary file 4 — Source Data Fig. 2 [file 41586_2024_7667_MOESM4_ESM.xlsx]

## Sheet: Sheet1
Fig. 2a					Fig. 2b							Fig. 2d					Fig. 2e
	Sample	Siphoviridae	Podoviridae			orfs of host contig	start position(prophage region)	end position(prophage region)	phrog annotation	phrog category			Time (minutes)	Vehicle	Endolysin			sample	group	OD570		sample	group	OD570		sample	group	OD570		sample	group	OD570		sample	group	OD570		sample	group	OD570		sample	group	OD570		sample	group	OD570
	OCU009_35_4	3	1			bPContig.P_Entero_2.OCUBMT031_14_Efaecalis_8.l.000000003__80537,80785_1	168	416	#N/A	Unknown funcion			0	0.28	0.279			009-35-4	Vehicle 1	0.615143		009-35-10	Vehicle 1	0.993143		015-56-6	Vehicle 1	0.652143		015-56-7	Vehicle 1	0.129143		031-pre-6	Vehicle 1	0.482125		031-pre-7	Vehicle 1	1.66412		031-pre-10	Vehicle 1	1.18414		031-7-1	Vehicle 1	0.075625
	OCU009_35_10	3	1			bPContig.P_Entero_2.OCUBMT031_14_Efaecalis_8.l.000000003__80801,81772_-1	432	1403	abortive infection resistance protein	moron, auxiliary metabolic gene and host takeover			1	0.279	0.271			009-35-4	Vehicle 2	1.34814		009-35-10	Vehicle 2	0.498143		015-56-6	Vehicle 2	0.689143		015-56-7	Vehicle 2	0.403143		031-pre-6	Vehicle 2	0.966125		031-pre-7	Vehicle 2	2.33813		031-pre-10	Vehicle 2	1.06714		031-7-1	Vehicle 2	0.340625
	OCU015_56_6	3	1			bPContig.P_Entero_2.OCUBMT031_14_Efaecalis_8.l.000000003__82661,83653_-1	2292	3284	endolysin	lysis			2	0.277	0.278			009-35-4	Vehicle 3	1.57814		009-35-10	Vehicle 3	2.47314		015-56-6	Vehicle 3	1.80814		015-56-7	Vehicle 3	1.66214		031-pre-6	Vehicle 3	1.00313		031-pre-7	Vehicle 3	2.87312		031-pre-10	Vehicle 3	1.55014		031-7-1	Vehicle 3	0.062625
	OCU015_56_7	3	1			bPContig.P_Entero_2.OCUBMT031_14_Efaecalis_8.l.000000003__83634,83912_-1	3265	3543	holin	lysis			3	0.298	0.266			009-35-4	Vehicle 4	1.92014		009-35-10	Vehicle 4	2.64914		015-56-6	Vehicle 4	2.95914		015-56-7	Vehicle 4	2.65214		031-pre-6	Vehicle 4	1.87112		031-pre-7	Vehicle 4	2.11013		031-pre-10	Vehicle 4	2.40014		031-7-1	Vehicle 4	0.664625
	OCU031_pre_6	3	1			bPContig.P_Entero_2.OCUBMT031_14_Efaecalis_8.l.000000003__83912,84166_-1	3543	3797	#N/A	Unknown funcion			4	0.273	0.26			009-35-4	Vehicle 5	1.23414		009-35-10	Vehicle 5	0.595143		015-56-6	Vehicle 5	0.191143		015-56-7	Vehicle 5	0.843143		031-pre-6	Vehicle 5	0.455125		031-pre-7	Vehicle 5	0.879125		031-pre-10	Vehicle 5	1.23214		031-7-1	Vehicle 5	0.062625
	OCU031_pre_7	3	1			bPContig.P_Entero_2.OCUBMT031_14_Efaecalis_8.l.000000003__84179,84598_-1	3810	4229	#N/A	Unknown funcion			5	0.286	0.249			009-35-4	Vehicle 6	2.44614		009-35-10	Vehicle 6	0.555143		015-56-6	Vehicle 6	0.536143		015-56-7	Vehicle 6	0.437143		031-pre-6	Vehicle 6	0.492125		031-pre-7	Vehicle 6	3.01913		031-pre-10	Vehicle 6	1.11214		031-7-1	Vehicle 6	0.098625
	OCU031_pre_10	3	1			bPContig.P_Entero_2.OCUBMT031_14_Efaecalis_8.l.000000003__84586,85770_-1	4217	5401	tail fiber protein	tail			6	0.279	0.241			009-35-4	Vehicle 7	2.45114		009-35-10	Vehicle 7	2.47914		015-56-6	Vehicle 7	1.19214		015-56-7	Vehicle 7	0.473143		031-pre-6	Vehicle 7	0.811125		031-pre-7	Vehicle 7	1.64912		031-pre-10	Vehicle 7	2.08614		031-7-1	Vehicle 7	0.188625
	OCU031_7_1	3	0			bPContig.P_Entero_2.OCUBMT031_14_Efaecalis_8.l.000000003__85760,86248_-1	5391	5879	#N/A	Unknown funcion			7	0.271	0.229			009-35-4	Vehicle 8	2.73514		009-35-10	Vehicle 8	3.37414		015-56-6	Vehicle 8	2.60314		015-56-7	Vehicle 8	1.31614		031-pre-6	Vehicle 8	0.787125		031-pre-7	Vehicle 8	1.69712		031-pre-10	Vehicle 8	3.24814		031-7-1	Vehicle 8	0.444625
	OCU031_7_9	3	1			bPContig.P_Entero_2.OCUBMT031_14_Efaecalis_8.l.000000003__86261,86953_-1	5892	6584	#N/A	Unknown funcion			8	0.275	0.227			009-35-4	Endolysin 1	0.146143		009-35-10	Endolysin 1	0.078143		015-56-6	Endolysin 1	0.099143		015-56-7	Endolysin 1	0.048143		031-pre-6	Endolysin 1	0.217125		031-pre-7	Endolysin 1	0.021125		031-pre-10	Endolysin 1	0.052143		031-7-1	Endolysin 1	0.019625
	OCU031_14_5	3	0			bPContig.P_Entero_2.OCUBMT031_14_Efaecalis_8.l.000000003__86950,89526_-1	6581	9157	tail protein with lysin activity	tail			9	0.272	0.214			009-35-4	Endolysin 2	0.111143		009-35-10	Endolysin 2	0.064143		015-56-6	Endolysin 2	0.039143		015-56-7	Endolysin 2	0.016143		031-pre-6	Endolysin 2	0.260125		031-pre-7	Endolysin 2	0.024125		031-pre-10	Endolysin 2	0.062143		031-7-1	Endolysin 2	0.008625
	OCU031_14_8	3	1			bPContig.P_Entero_2.OCUBMT031_14_Efaecalis_8.l.000000003__89563,90465_-1	9194	10096	#N/A	Unknown funcion			10	0.273	0.207			009-35-4	Endolysin 3	0.076143		009-35-10	Endolysin 3	0.054143		015-56-6	Endolysin 3	0.073143		015-56-7	Endolysin 3	0.024143		031-pre-6	Endolysin 3	0.028125		031-pre-7	Endolysin 3	0.005125		031-pre-10	Endolysin 3	0.124143		031-7-1	Endolysin 3	0.000625
						bPContig.P_Entero_2.OCUBMT031_14_Efaecalis_8.l.000000003__90480,91595_-1	10111	11226	#N/A	Unknown funcion			11	0.274	0.201			009-35-4	Endolysin 4	0.069143		009-35-10	Endolysin 4	0.146143		015-56-6	Endolysin 4	0.031143		015-56-7	Endolysin 4	0.003143		031-pre-6	Endolysin 4	0.055125		031-pre-7	Endolysin 4	0.026125		031-pre-10	Endolysin 4	0.112143		031-7-1	Endolysin 4	0.017625
						bPContig.P_Entero_2.OCUBMT031_14_Efaecalis_8.l.000000003__91600,96762_-1	11231	16393	tail protein	tail			12	0.266	0.197			009-35-4	Endolysin 5	0.101143		009-35-10	Endolysin 5	0.096143		015-56-6	Endolysin 5	0.051143		015-56-7	Endolysin 5	0.048143		031-pre-6	Endolysin 5	0.008125		031-pre-7	Endolysin 5	0.004125		031-pre-10	Endolysin 5	0.048143		031-7-1	Endolysin 5	0.005625
						bPContig.P_Entero_2.OCUBMT031_14_Efaecalis_8.l.000000003__96763,97068_-1	16394	16699	#N/A	Unknown funcion			13	0.274	0.193			009-35-4	Endolysin 6	0.026143		009-35-10	Endolysin 6	0.080143		015-56-6	Endolysin 6	0.041143		015-56-7	Endolysin 6	0.025143		031-pre-6	Endolysin 6	0.014125		031-pre-7	Endolysin 6	0.008125		031-pre-10	Endolysin 6	0.059143		031-7-1	Endolysin 6	0.012625
						bPContig.P_Entero_2.OCUBMT031_14_Efaecalis_8.l.000000003__97071,97655_-1	16702	17286	#N/A	Unknown funcion			14	0.265	0.189			009-35-4	Endolysin 7	0.019143		009-35-10	Endolysin 7	0.059143		015-56-6	Endolysin 7	0.025143		015-56-7	Endolysin 7	0.014143		031-pre-6	Endolysin 7	0.034125		031-pre-7	Endolysin 7	0.006125		031-pre-10	Endolysin 7	0.059143		031-7-1	Endolysin 7	0.005625
						bPContig.P_Entero_2.OCUBMT031_14_Efaecalis_8.l.000000003__97682,99016_-1	17313	18647	virion structural protein	head and packaging			15	0.262	0.184			009-35-4	Endolysin 8	0.019143		009-35-10	Endolysin 8	0.043143		015-56-6	Endolysin 8	0.020143		015-56-7	Endolysin 8	0.019143		031-pre-6	Endolysin 8	0.005125		031-pre-7	Endolysin 8	0.000125		031-pre-10	Endolysin 8	0.048143		031-7-1	Endolysin 8	0.012625
						bPContig.P_Entero_2.OCUBMT031_14_Efaecalis_8.l.000000003__99032,99472_-1	18663	19103	#N/A	Unknown funcion			16	0.27	0.179
						bPContig.P_Entero_2.OCUBMT031_14_Efaecalis_8.l.000000003__99485,99874_-1	19116	19505	tail completion or Neck1 protein	connector			17	0.264	0.177
						bPContig.P_Entero_2.OCUBMT031_14_Efaecalis_8.l.000000003__99875,100090_-1	19506	19721	#N/A	Unknown funcion			18	0.264	0.175
						bPContig.P_Entero_2.OCUBMT031_14_Efaecalis_8.l.000000003__100087,100794_-1	19718	20425	head-tail adaptor	connector			19	0.258	0.171
						bPContig.P_Entero_2.OCUBMT031_14_Efaecalis_8.l.000000003__100814,101992_-1	20445	21623	#N/A	Unknown funcion			20	0.259	0.168
						bPContig.P_Entero_2.OCUBMT031_14_Efaecalis_8.l.000000003__101996,103027_-1	21627	22658	#N/A	Unknown funcion			21	0.262	0.165
						bPContig.P_Entero_2.OCUBMT031_14_Efaecalis_8.l.000000003__103029,103337_-1	22660	22968	#N/A	Unknown funcion			22	0.262	0.164
						bPContig.P_Entero_2.OCUBMT031_14_Efaecalis_8.l.000000003__103334,103513_-1	22965	23144	#N/A	Unknown funcion			23	0.267	0.162
						bPContig.P_Entero_2.OCUBMT031_14_Efaecalis_8.l.000000003__103531,103860_-1	23162	23491	#N/A	Unknown funcion			24	0.264	0.16
						bPContig.P_Entero_2.OCUBMT031_14_Efaecalis_8.l.000000003__103880,104461_-1	23511	24092	#N/A	Unknown funcion			25	0.257	0.158
						bPContig.P_Entero_2.OCUBMT031_14_Efaecalis_8.l.000000003__104445,104975_-1	24076	24606	#N/A	Unknown funcion			26	0.26	0.156
						bPContig.P_Entero_2.OCUBMT031_14_Efaecalis_8.l.000000003__104972,106252_-1	24603	25883	portal protein	head and packaging			27	0.257	0.156
						bPContig.P_Entero_2.OCUBMT031_14_Efaecalis_8.l.000000003__106270,107829_-1	25901	27460	terminase large subunit	head and packaging			28	0.258	0.153
						bPContig.P_Entero_2.OCUBMT031_14_Efaecalis_8.l.000000003__107795,108214_-1	27426	27845	#N/A	Unknown funcion			29	0.256	0.151
						bPContig.P_Entero_2.OCUBMT031_14_Efaecalis_8.l.000000003__108198,109400_-1	27829	29031	DNA methyltransferase	other			30	0.255	0.161
						bPContig.P_Entero_2.OCUBMT031_14_Efaecalis_8.l.000000003__109808,110233_-1	29439	29864	transcriptional activator	transcription regulation			31	0.251	0.149
						bPContig.P_Entero_2.OCUBMT031_14_Efaecalis_8.l.000000003__110532,110732_-1	30163	30363	#N/A	Unknown funcion			32	0.257	0.147
						bPContig.P_Entero_2.OCUBMT031_14_Efaecalis_8.l.000000003__110733,111434_-1	30364	31065	RNA-binding protein	DNA, RNA and nucleotide metabolism			33	0.26	0.147
						bPContig.P_Entero_2.OCUBMT031_14_Efaecalis_8.l.000000003__111446,111724_-1	31077	31355	#N/A	Unknown funcion			34	0.252	0.146
						bPContig.P_Entero_2.OCUBMT031_14_Efaecalis_8.l.000000003__111725,111940_-1	31356	31571	#N/A	Unknown funcion			35	0.251	0.144
						bPContig.P_Entero_2.OCUBMT031_14_Efaecalis_8.l.000000003__111937,112278_-1	31568	31909	#N/A	Unknown funcion			36	0.253	0.146
						bPContig.P_Entero_2.OCUBMT031_14_Efaecalis_8.l.000000003__112275,112541_-1	31906	32172	#N/A	Unknown funcion			37	0.255	0.144
						bPContig.P_Entero_2.OCUBMT031_14_Efaecalis_8.l.000000003__112542,112895_-1	32920	33078	#N/A	Unknown funcion			38	0.251	0.142
						bPContig.P_Entero_2.OCUBMT031_14_Efaecalis_8.l.000000003__112892,113305_-1	32523	32936	#N/A	Unknown funcion			39	0.258	0.141
						bPContig.P_Entero_2.OCUBMT031_14_Efaecalis_8.l.000000003__113398,113574_-1	33029	33205	#N/A	Unknown funcion			40	0.262	0.14
						bPContig.P_Entero_2.OCUBMT031_14_Efaecalis_8.l.000000003__113553,113885_-1	33184	33516	#N/A	Unknown funcion			41	0.25	0.14
						bPContig.P_Entero_2.OCUBMT031_14_Efaecalis_8.l.000000003__113882,114307_-1	33513	33938	RusA-like Holliday junction resolvase	DNA, RNA and nucleotide metabolism			42	0.25	0.139
						bPContig.P_Entero_2.OCUBMT031_14_Efaecalis_8.l.000000003__114316,115185_-1	33947	34816	DnaC-like helicase loader	DNA, RNA and nucleotide metabolism			43	0.249	0.139
						bPContig.P_Entero_2.OCUBMT031_14_Efaecalis_8.l.000000003__115199,116050_-1	34830	35681	replication initiation protein	DNA, RNA and nucleotide metabolism			44	0.25	0.137
						bPContig.P_Entero_2.OCUBMT031_14_Efaecalis_8.l.000000003__116064,116876_-1	35695	36507	exonuclease	DNA, RNA and nucleotide metabolism			45	0.25	0.137
						bPContig.P_Entero_2.OCUBMT031_14_Efaecalis_8.l.000000003__116842,117765_-1	36473	37396	RecT-like ssDNA annealing protein	DNA, RNA and nucleotide metabolism			46	0.252	0.136
						bPContig.P_Entero_2.OCUBMT031_14_Efaecalis_8.l.000000003__117755,118087_-1	37386	37718	#N/A	Unknown funcion			47	0.249	0.135
						bPContig.P_Entero_2.OCUBMT031_14_Efaecalis_8.l.000000003__118118,118408_-1	37749	38039	#N/A	Unknown funcion			48	0.248	0.135
						bPContig.P_Entero_2.OCUBMT031_14_Efaecalis_8.l.000000003__118492,118818_-1	38123	38449	#N/A	Unknown funcion			49	0.247	0.134
						bPContig.P_Entero_2.OCUBMT031_14_Efaecalis_8.l.000000003__118819,119028_-1	38450	38659	#N/A	Unknown funcion			50	0.252	0.133
						bPContig.P_Entero_2.OCUBMT031_14_Efaecalis_8.l.000000003__119172,119405_-1	38803	39036	transcriptional repressor	transcription regulation			51	0.247	0.133
						bPContig.P_Entero_2.OCUBMT031_14_Efaecalis_8.l.000000003__119438,119965_-1	39069	39596	transcriptional regulator	transcription regulation			52	0.249	0.133
						bPContig.P_Entero_2.OCUBMT031_14_Efaecalis_8.l.000000003__120023,120196_-1	39654	39827	#N/A	Unknown funcion			53	0.256	0.133
						bPContig.P_Entero_2.OCUBMT031_14_Efaecalis_8.l.000000003__120222,120449_-1	39853	40080	transcriptional repressor	transcription regulation			54	0.247	0.132
						bPContig.P_Entero_2.OCUBMT031_14_Efaecalis_8.l.000000003__120621,120998_1	40252	40629	transcriptional regulator	transcription regulation			55	0.247	0.131
						bPContig.P_Entero_2.OCUBMT031_14_Efaecalis_8.l.000000003__120995,121453_1	40626	41084	#N/A	Unknown funcion			56	0.245	0.131
						bPContig.P_Entero_2.OCUBMT031_14_Efaecalis_8.l.000000003__121482,122345_1	41113	41976	#N/A	Unknown funcion			57	0.247	0.131
						bPContig.P_Entero_2.OCUBMT031_14_Efaecalis_8.l.000000003__122531,123673_1	42066	43304	integrase	integration and excision			58	0.245	0.129
													59	0.248	0.129
[truncated: 9 more columns]
