# Supplementary material for: An enterococcal phage-derived enzyme suppresses graft-versus-host disease
Source: Nature. 2024 Jul 10;632(8023):174–81. doi: 10.1038/s41586-024-07667-8 (PMC11291292; doi:10.1038/s41586-024-07667-8)
Supplement: Supplementary file 5 — Source Data Fig. 3 [file 41586_2024_7667_MOESM5_ESM.xlsx]

## Sheet: Sheet1
Fig. 3a							Fig. 3b
		CFU (×10^5/mg stool)						Patient031_14_8		day 0	day 1	day 2	day 3	day 4	day 5	day 6	day 7	day 8	day 9	day 10	day 11	day 12	day 13	day 14	day 15	day 16	day 17	day 18	day 19	day 20	day 21	day 22	day 23	day 24	day 25
			days -1	days 1	days 7				Endolysin (n=8)	1	1	1	1	1	1	1	1	1	1	1	1	1	1	1	1	1	1	1	1	1	1	1	1	1	1
	Patient031_14_8	Endolysin 1	30	2.5	0.08				Vehicle (n=6)	1	1	1	1	1	1	1	0.833333	0.833333	0.833333	0.833333	0.833333	0.833333	0.833333	0.833333	0.833333	0.833333	0.666667	0.666667	0.666667	0.5	0.5	0.5	0.5	0.5	0.5
		Endolysin 2	39.5	4	0.005
		Endolysin 3	85	6	0.027			Patient031_14_10		day 0	day 1	day 2	day 3	day 4	day 5	day 6	day 7	day 8	day 9	day 10	day 11	day 12	day 13	day 14	day 15	day 16	day 17	day 18	day 19	day 20	day 21	day 22	day 23	day 24	day 25
		Endolysin 4	81	16	0.038				Endolysin (n=8)	1	1	1	1	1	1	1	1	1	1	1	1	1	1	1	1	1	1	1	1	1	1	1	1	1	1
		Endolysin 5	44	12.5	0.0005				Vehicle (n=8)	1	1	1	1	1	1	1	1	1	1	1	1	1	1	1	1	1	1	0.75	0.75	0.75	0.75	0.75	0.625	0.5	0.5
		Endolysin 6	43	6	0.1215
		Endolysin 7	57	8	0.27			Patient031_14_8		day 0	day 1	day 2	day 3	day 4	day 5	day 6	day 7	day 8	day 9	day 10	day 11	day 12	day 13	day 14	day 15	day 16	day 17	day 18	day 19	day 20	day 21	day 22	day 23	day 24	day 25
		Endolysin 8	35.5	16	0.074				Endolysin (n=7)	1	1	1	1	1	1	1	1	1	1	1	1	1	1	1	1	1	1	1	1	1	1	1	1	1	1
		Vehicle 1	68	47.5	108.5				Vehicle (n=8)	1	1	1	1	1	1	1	1	1	1	1	1	1	1	1	1	1	1	1	1	1	1	0.875	0.625	0.625	0.625
		Vehicle 2	51.5	48.5	69
		Vehicle 3	50.5	53	80
		Vehicle 4	49.5	61	96.5
		Vehicle 5	57.5	39
		Vehicle 6	60	50	76.5
		CFU (%)
			days -1	days 1	days 7
	Patient031_14_8	Endolysin 1	100	8.33333	0.266667
		Endolysin 2	100	10.1266	0.0126582
		Endolysin 3	100	7.05882	0.0317647
		Endolysin 4	100	19.7531	0.0469136
		Endolysin 5	100	28.4091	0.00113636
		Endolysin 6	100	13.9535	0.282558
		Endolysin 7	100	14.0351	0.473684
		Endolysin 8	100	45.0704	0.208451
		Vehicle 1	100	69.8529	159.559
		Vehicle 2	100	94.1748	133.981
		Vehicle 3	100	104.95	158.416
		Vehicle 4	100	123.232	194.949
		Vehicle 5	100	67.8261
		Vehicle 6	100	83.3333	127.5
		CFU (×10^5/mg stool)
			days -1	days 1	days 7
	Patient009_35_10	Vehicle 1	92	270	393
		Vehicle 2	52	252	358
		Vehicle 3	50	252	319
		Vehicle 4	73	286	301
		Vehicle 5	84	226	268
		Vehicle 6	91	202	266
		Vehicle 7	94	241	287
		Vehicle 8	88	235	305
		Endolysin 1	87	3	0
		Endolysin 2	57	2	0
		Endolysin 3	71	2	0
		Endolysin 4	139	7	0
		Endolysin 5	111	6	0
		Endolysin 6	115	7	0
		Endolysin 7	82	6	0
		Endolysin 8	70	5	0
		CFU (%)
			days -1	days 1	days 7
	Patient009_35_10	Vehicle 1	100	293.478	427.174
		Vehicle 2	100	484.615	688.462
		Vehicle 3	100	504	638
		Vehicle 4	100	391.781	412.329
		Vehicle 5	100	269.048	319.048
		Vehicle 6	100	221.978	292.308
		Vehicle 7	100	256.383	305.319
		Vehicle 8	100	267.045	346.591
		Endolysin 1	100	3.44828	0
		Endolysin 2	100	3.50877	0
		Endolysin 3	100	2.8169	0
		Endolysin 4	100	5.03597	0
		Endolysin 5	100	5.40541	0
		Endolysin 6	100	6.08696	0
		Endolysin 7	100	7.31707	0
		Endolysin 8	100	7.14286	0
		CFU (×10^5/mg stool)
			days -1	days 1	days 7
	Patient015_56_7	Vehicle 1	56	385	135
		Vehicle 2	73	368	158
		Vehicle 3	43	287	164
		Vehicle 4	115	334	170
		Vehicle 5	31	260	141
		Vehicle 6	31	279	133
		Vehicle 7	55	375	154
		Vehicle 8	56	325	163
		Endolysin 1	106	19	0
		Endolysin 2	70	13	1
		Endolysin 3	77	21	0
		Endolysin 4	92	18	0
		Endolysin 5	93	18	0
		Endolysin 6	30	13	0
		Endolysin 7	64	20	0
		CFU (%)
			days -1	days 1	days 7
	Patient015_56_7	Vehicle 1	100	687.5	241.071
		Vehicle 2	100	504.11	216.438
		Vehicle 3	100	667.442	381.395
		Vehicle 4	100	290.435	147.826
		Vehicle 5	100	838.71	454.839
		Vehicle 6	100	900	429.032
		Vehicle 7	100	681.818	280
		Vehicle 8	100	580.357	291.071
		Endolysin 1	100	17.9245	0
		Endolysin 2	100	18.5714	1.42857
		Endolysin 3	100	27.2727	0
		Endolysin 4	100	19.5652	0
		Endolysin 5	100	19.3548	0
		Endolysin 6	100	43.3333	0
		Endolysin 7	100	31.25	0
