# Supplementary material for: An enterococcal phage-derived enzyme suppresses graft-versus-host disease
Source: Nature. 2024 Jul 10;632(8023):174–81. doi: 10.1038/s41586-024-07667-8 (PMC11291292; doi:10.1038/s41586-024-07667-8)
Supplement: Supplementary file 6 — Source Data Fig. 4 [file 41586_2024_7667_MOESM6_ESM.xlsx]

## Sheet: Sheet1
Fig. 4a												Fig. 4b							Fig. 4c																						Fig. 4d
	Relative abundance (%)												Sample	pre	days 0	days 8	days 15			Patient031 pre																						Patient031		day 0	day 1	day 2	day 3	day 4	day 5
	Patient031		Vehicle				Endolysin					Patient031	Vehicle 1	0.745455	0.732473	0.797881	0.796632				Endolysin 1	Endolysin 2	Endolysin 3	Vehicle 1	Vehicle 2	Endolysin 4	Endolysin 5	Endolysin 6	Vehicle 3	Vehicle 4	Vehicle 5	Endolysin 7	Endolysin 8	Endolysin 9	Endolysin 10	Vehicle 6	Vehicle 7	Vehicle 8	Vehicle 9				Endolysin (n=10)	1	1	1	1	1	1
		Donor faeces	pre	day 0	day 8	day 15	pre	day 0	day 8	day 15			Vehicle 2	0.740505	0.754829	0.77605	0.757585			Endolysin 1	0	0.029066109514117013	0.0136671	0.014282850893500723	0.012273542764627247	0.00926485	0.00965028	0.023581387670566903	0.0543531	0.0401642	0.023953436305498264	0.0076866	0.0110292	0.019346634072566083	0.015655018439257835	0.025835062076049003	0.012228995183078236	0.00576784	0.0212845				Vehicle (n=9)	1	1	1	1	1	1
	Bacteroides	81.3892	67.1331	70.4074	66.7692	64.2763	64.7659	67.5511	67.3883	62.8574			Vehicle 3	0.618328	0.741275	0.753957	0.743923			Endolysin 2	0.029066109514117013	0	0.0271164	0.020248431621685232	0.020161	0.034064346457394146	0.026191	0.0442186	0.073198	0.058848294142592926	0.043896149432504694	0.0263275	0.034692730522293526	0.040217420684820954	0.035542	0.0429243	0.024313045768673335	0.0295309	0.019482747560817065
	Enterococcus	9.96201	17.5087	14.3812	12.5401	17.0764	19.2199	16.9603	10.5487	17.6818			Vehicle 4	0.710316	0.795757	0.764196	0.770755			Endolysin 3	0.0136671	0.0271164	0	0.00807324	0.015870955771031273	0.016098037666440777	0.00555728	0.020529010646663626	0.049305879651738285	0.039659658809176684	0.0202942	0.0139297	0.019109891896880362	0.020795386856593216	0.018139881263022087	0.0215911	0.00396661	0.013334771354262092	0.0155534			Patient043		day 0	day 1	day 2	day 3	day 4	day 5
	Clostridium	0.0241047	8.81111	8.69744	13.6904	9.47178	9.3634	8.8101	14.2673	9.1088			Vehicle 5	0.781261	0.80114	0.631018	0.74549			Vehicle 1	0.014282850893500723	0.020248431621685232	0.00807324	0	0.013659809320045714	0.018272	0.00884823	0.024506658469417977	0.0534779	0.0420288	0.0244866	0.013609085358429139	0.019156797711241326	0.020825461436739412	0.0181204	0.0237387	0.00533878	0.013885958928479328	0.011238450436681882				Endolysin (n=16)	1	1	1	1	1	1
	Parabacteroides	8.23322	5.97978	5.866	6.21622	8.35111	6.0632	6.0366	6.9212	9.3794			Vehicle 6	0.681427	0.693108	0.74419	0.739594			Vehicle 2	0.012273542764627247	0.020161	0.015870955771031273	0.013659809320045714	0	0.017148104256487908	0.014458612241577849	0.030059553264695133	0.0585011	0.044783445377217936	0.029470107135773513	0.010212502456255483	0.019747592348476926	0.0257518	0.0220093	0.033467226590267005	0.013047507705642367	0.014764345925523625	0.017992373300196794				Vehicle (n=13)	1	1	1	1	1	1
	Others	0.391461	0.567333	0.648111	0.783778	0.824222	0.5879	0.6417	0.8744	0.9727			Vehicle 7	0.730831	0.69468	0.732796	0.768405			Endolysin 4	0.00926485	0.034064346457394146	0.016098037666440777	0.018272	0.017148104256487908	0	0.011965706301191516	0.017159569614339697	0.045534155259924616	0.0321878	0.021316276921807254	0.0136396	0.00637742	0.012357694065871588	0.00798032	0.019472867851958734	0.016151308379551543	0.011358630357070324	0.025985399671344125
													Vehicle 8	0.739025	0.713606	0.806161	0.78416			Endolysin 5	0.00965028	0.026191	0.00555728	0.00884823	0.014458612241577849	0.011965706301191516	0	0.022472570497442942	0.050075832969876735	0.0364734	0.0226457	0.011441334401003525	0.0155435	0.018777	0.014743937456369548	0.020780899765923455	0.00656585	0.00846711	0.016423183046369496			Patient032		day 0	day 1	day 2	day 3	day 4	day 5
	Patient043		Vehicle				Endolysin						Vehicle 9	0.731628	0.667514	0.723349	0.791964			Endolysin 6	0.023581387670566903	0.0442186	0.020529010646663626	0.024506658469417977	0.030059553264695133	0.017159569614339697	0.022472570497442942	0	0.0416474	0.0357933	0.00863814	0.029205	0.016803786711435915	0.011023156951018078	0.010948218070194434	0.018673351606283212	0.022071479444889942	0.0263075	0.031956138692122556				Endolysin (n=8)	1	1	1	1	1	1
		Donor faeces	pre	day 0	day 8	day 15	pre	day 0	day 8	day 15			Endolysin 1	0.750374	0.719393	0.721271	0.768962			Vehicle 3	0.0543531	0.073198	0.049305879651738285	0.0534779	0.0585011	0.045534155259924616	0.050075832969876735	0.0416474	0	0.016864651556501638	0.047845299065164236	0.055326	0.048402822638164505	0.0373722	0.0413007	0.0343401	0.0499221	0.0544972	0.05763				Vehicle (n=8)	1	1	1	1	1	1
	Enterococcus	64.1672	59.9924	60.3076	52.1341	50.9322	63.031	58.1471	55.0829	51.2103			Endolysin 2	0.709582	0.781362	0.744353	0.750597			Vehicle 4	0.0401642	0.058848294142592926	0.039659658809176684	0.0420288	0.044783445377217936	0.0321878	0.0364734	0.0357933	0.016864651556501638	0	0.0407292	0.0429564	0.035802175314001206	0.030567639541977908	0.030622008497064982	0.024443971949551453	0.0398474	0.0408705	0.0500791
	Clostridium	0.532398	38.3333	36.6962	45.0928	45.8712	34.7871	38.9869	38.5113	36.6534			Endolysin 3	0.739364	0.740719	0.817434	0.724893			Vehicle 5	0.023953436305498264	0.043896149432504694	0.0202942	0.0244866	0.029470107135773513	0.021316276921807254	0.0226457	0.00863814	0.047845299065164236	0.0407292	0	0.029095256534550452	0.0209253	0.018069072113485487	0.017364601946894345	0.026366	0.021968978643466426	0.0267397	0.0322818
	Pseudomonas	0.00917927	0	0	0.549896	0.625453	0	0.000369102	4.39731	8.36896			Endolysin 4	0.704554	0.736371	0.809907	0.793453			Endolysin 7	0.0076866	0.0263275	0.0139297	0.013609085358429139	0.010212502456255483	0.0136396	0.011441334401003525	0.029205	0.055326	0.0429564	0.029095256534550452	0	0.015498099765406871	0.023010922520697596	0.0189119	0.031023124727262524	0.012454205692214454	0.00571978	0.0179922
	Lactobacillus	28.3711	1.5336	2.43017	2.04873	2.21157	2.06217	2.526	1.83442	2.614			Endolysin 5	0.685574	0.77197	0.756767	0.716995			Endolysin 8	0.0110292	0.034692730522293526	0.019109891896880362	0.019156797711241326	0.019747592348476926	0.00637742	0.0155435	0.016803786711435915	0.048402822638164505	0.035802175314001206	0.0209253	0.015498099765406871	0	0.013061299102906328	0.00925338	0.021044778277242816	0.018575557914552236	0.012879093911634219	0.029218814807644055
	Staphylococcus	4.53558	0.134105	0.556112	0.140427	0.347225	0.11145	0.326875	0.102235	0.0389509			Endolysin 6	0.753467	0.790652	0.750548	0.760146			Endolysin 9	0.019346634072566083	0.040217420684820954	0.020795386856593216	0.020825461436739412	0.0257518	0.012357694065871588	0.018777	0.011023156951018078	0.0373722	0.030567639541977908	0.018069072113485487	0.023010922520697596	0.013061299102906328	0	0.00512597	0.0140842	0.020387584315432028	0.0210371	0.0278408
	Others	2.38457	0.00656803	0.0098826	0.0341223	0.0123754	0.00835935	0.0127364	0.071764	1.11443			Endolysin 7	0.751763	0.756323	0.744718	0.789999			Endolysin 10	0.015655018439257835	0.035542	0.018139881263022087	0.0181204	0.0220093	0.00798032	0.014743937456369548	0.010948218070194434	0.0413007	0.030622008497064982	0.017364601946894345	0.0189119	0.00925338	0.00512597	0	0.015460184957117323	0.017774982744320898	0.016912600113267392	0.02658
													Endolysin 8	0.73348	0.767066	0.7593	0.77478			Vehicle 6	0.025835062076049003	0.0429243	0.0215911	0.0237387	0.033467226590267005	0.019472867851958734	0.020780899765923455	0.018673351606283212	0.0343401	0.024443971949551453	0.026366	0.031023124727262524	0.021044778277242816	0.0140842	0.015460184957117323	0	0.021912200127458144	0.026139489388264863	0.030344863196315627
	Patient032		Vehicle				Endolysin						Endolysin 9	0.686277	0.773483	0.781054	0.721252			Vehicle 7	0.012228995183078236	0.024313045768673335	0.00396661	0.00533878	0.013047507705642367	0.016151308379551543	0.00656585	0.022071479444889942	0.0499221	0.0398474	0.021968978643466426	0.012454205692214454	0.018575557914552236	0.020387584315432028	0.017774982744320898	0.021912200127458144	0	0.012616896332015282	0.013646960034293672
		Donor faeces	pre	day 0	day 8	day 15	pre	day 0	day 8	day 15			Endolysin 10	0.743586	0.749498	0.786655	0.764264			Vehicle 8	0.00576784	0.0295309	0.013334771354262092	0.013885958928479328	0.014764345925523625	0.011358630357070324	0.00846711	0.0263075	0.0544972	0.0408705	0.0267397	0.00571978	0.012879093911634219	0.0210371	0.016912600113267392	0.026139489388264863	0.012616896332015282	0	0.020736705904389554
	Bacteroides	48.2836	39.5677	40.7967	41.1436	41.8485	40.1468	40.2205	42.9392	40.4308										Vehicle 9	0.0212845	0.019482747560817065	0.0155534	0.011238450436681882	0.017992373300196794	0.025985399671344125	0.016423183046369496	0.031956138692122556	0.05763	0.0500791	0.0322818	0.0179922	0.029218814807644055	0.0278408	0.02658	0.030344863196315627	0.013646960034293672	0.020736705904389554	0
	Parabacteroides	0.167657	16.7691	17.6074	17.345	18.9	17.3505	18.8298	16.8216	20.2176			Sample	pre	days 0	days 8
	Enterococcus	50.4573	20.4073	19.9469	27.4854	22.9407	19.7548	21.6071	23.1528	19.521		Patient043	Vehicle 1	0.551727	0.573982	0.467951				Patient031 days 0
	Clostridium	0.166827	21.6952	20.0561	12.7366	15.3429	20.5572	16.6607	15.1351	17.3633			Vehicle 2	0.562353	0.565739	0.507743					Endolysin 1	Endolysin 2	Endolysin 3	Vehicle 1	Vehicle 2	Endolysin 4	Endolysin 5	Endolysin 6	Vehicle 3	Vehicle 4	Vehicle 5	Endolysin 7	Endolysin 8	Endolysin 9	Endolysin 10	Vehicle 6	Vehicle 7	Vehicle 8	Vehicle 9
	Others	0.924604	1.5606	1.59296	1.28944	0.968	2.19072	2.68191	1.95135	2.46735			Vehicle 3	0.605775	0.575861	0.510653				Endolysin 1	0	0.017054694880151485	0.0143558	0.0253171	0.037885556871115826	0.0441063	0.0438008	0.0432838	0.046732362698653225	0.035327691288072664	0.0431017	0.025176557015831855	0.021247821413737926	0.028825349563751143	0.017602	0.0776093	0.0404982	0.025457379610579915	0.1055065434512842
													Vehicle 4	0.593771	0.58864	0.516227				Endolysin 2	0.017054694880151485	0	0.0144246	0.027920985766976172	0.0328206	0.0435471	0.0408652	0.0386735	0.046843930919382354	0.027083	0.0343167	0.021200622281124334	0.022242235736460357	0.030417764924185416	0.027881475962858424	0.0828412	0.0474825	0.0241815	0.1114923875669939
													Vehicle 5	0.570135	0.571845	0.54675				Endolysin 3	0.0143558	0.0144246	0	0.036061126715312745	0.0257048	0.036333717595196956	0.0324968	0.031569705951951466	0.0366907	0.022925988344786444	0.0325116	0.013650880577719673	0.0278946	0.024601891017833867	0.0169267	0.0771454	0.039600046830078846	0.0142866	0.10694026373194707
													Vehicle 6	0.619281	0.580442	0.546898				Vehicle 1	0.0253171	0.027920985766976172	0.036061126715312745	0	0.0541134	0.0633623	0.0605672	0.0604926	0.067935	0.0513733	0.058494394008482525	0.0418537	0.034534160352198084	0.0476036	0.0369715	0.09236	0.055968110701936705	0.0428016	0.12214306175022455
													Vehicle 7	0.598528	0.571042	0.519109				Vehicle 2	0.037885556871115826	0.0328206	0.0257048	0.0541134	0	0.033423211007173964	0.027549560178935346	0.033267848691216025	0.0208583	0.018739279007469092	0.025794246897558794	0.015113718347683904	0.0506754	0.0322754	0.0422873	0.0816944	0.051157198890725106	0.020716414175971913	0.11147748883245587
													Vehicle 8	0.465361	0.562729	0.493866				Endolysin 4	0.0441063	0.0435471	0.036333717595196956	0.0633623	0.033423211007173964	0	0.0104871	0.010315997990484757	0.017984061277944628	0.020829835850154247	0.020682689389456027	0.031425388218894255	0.0430371	0.017432616337663305	0.0358917	0.0546779	0.0351296	0.027880095570041893	0.0798889
													Vehicle 9	0.614921	0.587266	0.488767				Endolysin 5	0.0438008	0.0408652	0.0324968	0.0605672	0.027549560178935346	0.0104871	0	0.00967705	0.016124072584298977	0.0208377	0.016641844044481435	0.024394032893258068	0.040072032488454284	0.0170127	0.03163	0.0564004	0.0340785	0.021129562765919874	0.0862576
													Vehicle 10	0.508842	0.57398	0.581499				Endolysin 6	0.0432838	0.0386735	0.031569705951951466	0.0604926	0.033267848691216025	0.010315997990484757	0.00967705	0	0.0215397	0.0212332	0.022016	0.03043	0.040322252499597276	0.016811211462959424	0.032824745214158055	0.049627	0.029866134779845784	0.027831492344375777	0.0793787
													Vehicle 11	0.592477	0.594634	0.600841				Vehicle 3	0.046732362698653225	0.046843930919382354	0.0366907	0.067935	0.0208583	0.017984061277944628	0.016124072584298977	0.0215397	0	0.022208409353078485	0.024346696250170816	0.028460561249325608	0.052089317820254305	0.026791393001625165	0.0416911	0.0635384	0.0476064	0.030410368259379327	0.0912047
													Vehicle 12	0.583733	0.475208	0.601881				Vehicle 4	0.035327691288072664	0.027083	0.022925988344786444	0.0513733	0.018739279007469092	0.020829835850154247	0.0208377	0.0212332	0.022208409353078485	0	0.012761390318236395	0.018848023808061495	0.036656020945100065	0.021165682382911187	0.0325568	0.0692114	0.0405132	0.019682089824265624	0.0969591
													Vehicle 13	0.566935	0.57116	0.50193				Vehicle 5	0.0431017	0.0343167	0.0325116	0.058494394008482525	0.025794246897558794	0.020682689389456027	0.016641844044481435	0.022016	0.024346696250170816	0.012761390318236395	0	0.0240321	0.0394778	0.024322353799484966	0.0356949	0.0707731	0.0435965	0.022795629252606142	0.0994243
													Endolysin 1	0.611054	0.592505	0.483039				Endolysin 7	0.025176557015831855	0.021200622281124334	0.013650880577719673	0.0418537	0.015113718347683904	0.031425388218894255	0.024394032893258068	0.03043	0.028460561249325608	0.018848023808061495	0.0240321	0	0.0375457	0.025705472694976236	0.0291671	0.0791205	0.0418413	0.00773595	0.10890296526300444
													Endolysin 2	0.480311	0.616048	0.517002				Endolysin 8	0.021247821413737926	0.022242235736460357	0.0278946	0.034534160352198084	0.0506754	0.0430371	0.040072032488454284	0.040322252499597276	0.052089317820254305	0.036656020945100065	0.0394778	0.0375457	0	0.0298502	0.015667945633513012	0.0651724	0.028966355324161523	0.030777422777582077	0.0921976
													Endolysin 3	0.592064	0.577129	0.547648				Endolysin 9	0.028825349563751143	0.030417764924185416	0.024601891017833867	0.0476036	0.0322754	0.017432616337663305	0.0170127	0.016811211462959424	0.026791393001625165	0.021165682382911187	0.024322353799484966	0.025705472694976236	0.0298502	0	0.019602677947415516	0.0559086	0.022390132748130214	0.022443239666898582	0.0837588
													Endolysin 4	0.563081	0.554943	0.543382				Endolysin 10	0.017602	0.027881475962858424	0.0169267	0.0369715	0.0422873	0.0358917	0.03163	0.032824745214158055	0.0416911	0.0325568	0.0356949	0.0291671	0.015667945633513012	0.019602677947415516	0	0.060834975139832076	0.023393965019824367	0.0239536	0.0904196
													Endolysin 5	0.603938	0.601636	0.472691				Vehicle 6	0.0776093	0.0828412	0.0771454	0.09236	0.0816944	0.0546779	0.0564004	0.049627	0.0635384	0.0692114	0.0707731	0.0791205	0.0651724	0.0559086	0.060834975139832076	0	0.03881	0.0726733	0.037641702307766776
													Endolysin 6	0.5805	0.575475	0.531949				Vehicle 7	0.0404982	0.0474825	0.039600046830078846	0.055968110701936705	0.051157198890725106	0.0351296	0.0340785	0.029866134779845784	0.0476064	0.0405132	0.0435965	0.0418413	0.028966355324161523	0.022390132748130214	0.023393965019824367	0.03881	0	0.03564	0.067486
													Endolysin 7	0.570699	0.586087	0.602825				Vehicle 8	0.025457379610579915	0.0241815	0.0142866	0.0428016	0.020716414175971913	0.027880095570041893	0.021129562765919874	0.027831492344375777	0.030410368259379327	0.019682089824265624	0.022795629252606142	0.00773595	0.030777422777582077	0.022443239666898582	0.0239536	0.0726733	0.03564	0	0.10245541288008511
													Endolysin 8	0.603824	0.577985	0.569787				Vehicle 9	0.1055065434512842	0.1114923875669939	0.10694026373194707	0.12214306175022455	0.11147748883245587	0.0798889	0.0862576	0.0793787	0.0912047	0.0969591	0.0994243	0.10890296526300444	0.0921976	0.0837588	0.0904196	0.037641702307766776	0.067486	0.10245541288008511	0
													Endolysin 9	0.58665	0.599162	0.595014
													Endolysin 10	0.57241	0.628661	0.547233				Patient031 days 8
													Endolysin 11	0.551278	0.547447	0.486994					Endolysin 1	Endolysin 2	Endolysin 3	Vehicle 1	Vehicle 2	Endolysin 4	Endolysin 5	Endolysin 6	Vehicle 3	Vehicle 4	Vehicle 5	Endolysin 7	Endolysin 8	Endolysin 9	Endolysin 10	Vehicle 6	Vehicle 7	Vehicle 8	Vehicle 9
													Endolysin 12	0.567714	0.553585	0.533703				Endolysin 1	0	0.0313125	0.023345834962727765	0.0457726	0.026019447703853782	0.013073987703531123	0.027563094279777725	0.0232769	0.0368917	0.0258837	0.0859232	0.0338326	0.033192088848691875	0.031042	0.036034268730847266	0.0369758	0.0519325	0.045604	0.014492424596372488
													Endolysin 13	0.615901	0.57943	0.560674				Endolysin 2	0.0313125	0	0.0168401	0.0306414	0.012789971973572484	0.024372991744947628	0.0317259	0.018474976310205452	0.0247448	0.037850440893139596	0.0856833	0.035861938142531115	0.0332709	0.0314042	0.0321677	0.0263802	0.0312505	0.026345277177343418	0.035313033702946015
													Endolysin 14	0.57232	0.541302	0.551648				Endolysin 3	0.023345834962727765	0.0168401	0	0.030401372347690206	0.0132468	0.015262625424184547	0.033863040992382895	0.0109955	0.0208929	0.0256421	0.0950341	0.023687840262350855	0.030173	0.025312783978769297	0.0358415	0.0321049	0.042956	0.036229	0.028031074898721454
													Endolysin 15	0.632289	0.550419	0.54963				Vehicle 1	0.0457726	0.0306414	0.030401372347690206	0	0.025041323121892917	0.0375249	0.0477602	0.023477817679736765	0.018285	0.027155	0.091713	0.0221032	0.028023237034141432	0.028762	0.0399509	0.032232925020377626	0.042834219492620354	0.0404935	0.038146846389788845
													Endolysin 16	0.603893	0.562047	0.513795				Vehicle 2	0.026019447703853782	0.012789971973572484	0.0132468	0.025041323121892917	0	0.017617899446561308	0.0246522	0.00971693	0.023785	0.026539077980682703	0.0845861	0.028619439813263134	0.0224206	0.020161	0.025938894952177223	0.0240044	0.0326339	0.0290302	0.025305627935045812
																				Endolysin 4	0.013073987703531123	0.024372991744947628	0.015262625424184547	0.0375249	0.017617899446561308	0	0.028882096344847133	0.014593819201234596	0.0325716	0.0180502	0.0903397	0.0238858	0.0279658	0.0252745	0.031689	0.032057348733525254	0.0481033	0.0384554	0.0187826
													Sample	pre	days 0	days 8	days 15			Endolysin 5	0.027563094279777725	0.0317259	0.033863040992382895	0.0477602	0.0246522	0.028882096344847133	0	0.0281886	0.044433998775163686	0.0398446	0.063426	0.047707345581365815	0.0210557	0.022151	0.012328802574692703	0.019997076331008612	0.030038330930789715	0.024592109726470104	0.023145071180194998
												Patient032	Vehicle 1	0.666149	0.646911	0.642025	0.631942			Endolysin 6	0.0232769	0.018474976310205452	0.0109955	0.023477817679736765	0.00971693	0.014593819201234596	0.0281886	0	0.022781176378622366	0.0208488	0.0865453	0.022743201749722747	0.023761021650410222	0.019521512130279552	0.028333432057086657	0.023732429191192467	0.0358035	0.028597063843488153	0.021184879494382865
													Vehicle 2	0.674129	0.628245	0.622077	0.645297			Vehicle 3	0.0368917	0.0247448	0.0208929	0.018285	0.023785	0.0325716	0.044433998775163686	0.022781176378622366	0	0.039931210832850395	0.10450313114625026	0.037236	0.043126374397967814	0.039484986713101175	0.046632278525303245	0.044309358896224886	0.052072693732032486	0.0499211	0.0410469
													Vehicle 3	0.658841	0.66595	0.647261	0.648632			Vehicle 4	0.0258837	0.037850440893139596	0.0256421	0.027155	0.026539077980682703	0.0180502	0.0398446	0.0208488	0.039931210832850395	0	0.0784392	0.012913275651072746	0.0204067	0.0209725	0.030886	0.027832540795866015	0.045877878311710335	0.038558000415958874	0.0225667
													Vehicle 4	0.656927	0.637436	0.63415	0.627914			Vehicle 5	0.0859232	0.0856833	0.0950341	0.091713	0.0845861	0.0903397	0.063426	0.0865453	0.10450313114625026	0.0784392	0	0.0903142	0.0659616	0.0700591	0.0591939	0.0641887	0.0713091	0.0652187	0.076706
													Vehicle 5	0.668461	0.652156	0.628805	0.623593			Endolysin 7	0.0338326	0.035861938142531115	0.023687840262350855	0.0221032	0.028619439813263134	0.0238858	0.047707345581365815	0.022743201749722747	0.037236	0.012913275651072746	0.0903142	0	0.028538060306028432	0.0287566	0.0411103	0.0330079	0.0464806	0.0402867	0.030204031996022954
													Vehicle 6	0.680191	0.670028	0.618644	0.618024			Endolysin 8	0.033192088848691875	0.0332709	0.030173	0.028023237034141432	0.0224206	0.0279658	0.0210557	0.023761021650410222	0.043126374397967814	0.0204067	0.0659616	0.028538060306028432	0	0.0069592	0.013634001019681022	0.010513583512593072	0.028926732887548906	0.020947389322006033	0.021787732726467317
													Vehicle 7	0.667382	0.666999	0.640047	0.637495			Endolysin 9	0.031042	0.0314042	0.025312783978769297	0.028762	0.020161	0.0252745	0.022151	0.019521512130279552	0.039484986713101175	0.0209725	0.0700591	0.0287566	0.0069592	0	0.013226460396084584	0.0109623	0.027808028954443495	0.0204357	0.019775251483920616
													Vehicle 8	0.688236	0.67733	0.618189	0.658609			Endolysin 10	0.036034268730847266	0.0321677	0.0358415	0.0399509	0.025938894952177223	0.031689	0.012328802574692703	0.028333432057086657	0.046632278525303245	0.030886	0.0591939	0.0411103	0.013634001019681022	0.013226460396084584	0	0.010905020567191033	0.0216737	0.016204266773150126	0.0243982
													Endolysin 1	0.66103	0.668299	0.623465	0.682334			Vehicle 6	0.0369758	0.0263802	0.0321049	0.032232925020377626	0.0240044	0.032057348733525254	0.019997076331008612	0.023732429191192467	0.044309358896224886	0.027832540795866015	0.0641887	0.0330079	0.010513583512593072	0.0109623	0.010905020567191033	0	0.019318044428069572	0.012332721754893356	0.025755911983186625
													Endolysin 2	0.681896	0.670877	0.62881	0.639953			Vehicle 7	0.0519325	0.0312505	0.042956	0.042834219492620354	0.0326339	0.0481033	0.030038330930789715	0.0358035	0.052072693732032486	0.045877878311710335	0.0713091	0.0464806	0.028926732887548906	0.027808028954443495	0.0216737	0.019318044428069572	0	0.010437780171035287	0.040454041726110765
													Endolysin 3	0.676314	0.670273	0.627826	0.656533			Vehicle 8	0.045604	0.026345277177343418	0.036229	0.0404935	0.0290302	0.0384554	0.024592109726470104	0.028597063843488153	0.0499211	0.038558000415958874	0.0652187	0.0402867	0.020947389322006033	0.0204357	0.016204266773150126	0.012332721754893356	0.010437780171035287	0	0.0341403
													Endolysin 4	0.693512	0.680587	0.630349	0.635852			Vehicle 9	0.014492424596372488	0.035313033702946015	0.028031074898721454	0.038146846389788845	0.025305627935045812	0.0187826	0.023145071180194998	0.021184879494382865	0.0410469	0.0225667	0.076706	0.030204031996022954	0.021787732726467317	0.019775251483920616	0.0243982	0.025755911983186625	0.040454041726110765	0.0341403	0
													Endolysin 5	0.638532	0.627202	0.625674	0.650344
													Endolysin 6	0.645348	0.623621	0.64459	0.654071			Patient031 days 15
													Endolysin 7	0.66963	0.673761	0.635485	0.672584				Endolysin 1	Endolysin 2	Endolysin 3	Vehicle 1	Vehicle 2	Endolysin 4	Endolysin 5	Endolysin 6	Vehicle 3	Vehicle 4	Vehicle 5	Endolysin 7	Endolysin 8	Endolysin 9	Endolysin 10	Vehicle 6	Vehicle 7	Vehicle 8	Vehicle 9
													Endolysin 8	0.66686	0.655487	0.633426	0.668667			Endolysin 1	0	0.00859672	0.0326719	0.023565778467934728	0.0422993	0.0386094	0.010560226985092399	0.013131911820038098	0.032048657006190535	0.016448924536730712	0.015719242222455597	0.017409336173958463	0.011429913817602657	0.022886440871781134	0.0526414	0.031019768115476593	0.0322864	0.026477335517719833	0.035267744804162976
																				Endolysin 2	0.00859672	0	0.033780302646453354	0.026233056835187094	0.0422093	0.0427332	0.010697516742755039	0.018149111580311135	0.0330228	0.0219226	0.014859923021359108	0.0207914	0.013688429920254827	0.025994733050413808	0.051869188015675416	0.031456322427599485	0.033211798709393815	0.0243881	0.0356779
																				Endolysin 3	0.0326719	0.033780302646453354	0	0.034799271989891224	0.023273	0.04279	0.041200134363052525	0.0300685	0.0643326	0.039675445009928374	0.022722606668823322	0.0271735	0.0416548	0.017491639648758297	0.022326926526727575	0.019980888380292154	0.019409966737482864	0.022435129753905537	0.0171501
																				Vehicle 1	0.023565778467934728	0.026233056835187094	0.034799271989891224	0	0.0365842	0.0348988	0.0226942	0.025018596152790135	0.0400919	0.019710437941834885	0.0286206	0.0104411	0.0240363	0.0265967	0.0463528	0.0334597	0.027821596665125833	0.018613127842406006	0.030498513154299883
																				Vehicle 2	0.0422993	0.0422093	0.023273	0.0365842	0	0.0244725	0.0491877	0.0454742	0.0709711	0.049523698269015655	0.032420288553526924	0.0337271	0.052334687387323414	0.034674	0.011566748901848422	0.025188368398805918	0.023472762945529538	0.023314063180750223	0.021286
																				Endolysin 4	0.0386094	0.0427332	0.04279	0.0348988	0.0244725	0	0.046278342477763496	0.0443297	0.0678724	0.046048	0.0388214	0.030882707352073283	0.048400445282850556	0.034060772493136146	0.0354707	0.0444039	0.0270889	0.0286486	0.028558575436379387
																				Endolysin 5	0.010560226985092399	0.010697516742755039	0.041200134363052525	0.0226942	0.0491877	0.046278342477763496	0	0.017458758655240512	0.024986893830516943	0.020051792082810365	0.022770525117301908	0.021852998407233048	0.00861646	0.0322635	0.0602927	0.03671	0.0409287	0.0325667	0.0439877
																				Endolysin 6	0.013131911820038098	0.018149111580311135	0.0300685	0.025018596152790135	0.0454742	0.0443297	0.017458758655240512	0	0.038484	0.011569612329129276	0.017192754509919937	0.016637097942667385	0.016787736558861215	0.016603470521498416	0.0488535	0.0392743	0.027121281859597952	0.030264565504310035	0.0321371
																				Vehicle 3	0.032048657006190535	0.0330228	0.0643326	0.0400919	0.0709711	0.0678724	0.024986893830516943	0.038484	0	0.029850896294320545	0.0454712	0.0441995	0.026934196186689977	0.0533502	0.0820058	0.0574593	0.063651	0.0556822	0.0664002
																				Vehicle 4	0.016448924536730712	0.0219226	0.039675445009928374	0.019710437941834885	0.049523698269015655	0.046048	0.020051792082810365	0.011569612329129276	0.029850896294320545	0	0.0242107	0.0183645	0.016900767387695442	0.026161	0.0573021	0.0419087	0.0351062	0.032923060396863546	0.0396284
																				Vehicle 5	0.015719242222455597	0.014859923021359108	0.022722606668823322	0.0286206	0.032420288553526924	0.0388214	0.022770525117301908	0.017192754509919937	0.0454712	0.0242107	0	0.023684524939544642	0.025359886189754925	0.01861	0.0405387	0.024644865087492588	0.0228255	0.0148011	0.025717909945406354
																				Endolysin 7	0.017409336173958463	0.0207914	0.0271735	0.0104411	0.0337271	0.030882707352073283	0.021852998407233048	0.016637097942667385	0.0441995	0.0183645	0.023684524939544642	0	0.0209922	0.018184813221228557	0.0432084	0.0312204	0.020724984443388623	0.016825033821944505	0.024371105091720115
																				Endolysin 8	0.011429913817602657	0.013688429920254827	0.0416548	0.0240363	0.052334687387323414	0.048400445282850556	0.00861646	0.016787736558861215	0.026934196186689977	0.016900767387695442	0.025359886189754925	0.0209922	0	0.0306858	0.0627329	0.0404237	0.039849483497828755	0.0365084	0.045140662132611774
																				Endolysin 9	0.022886440871781134	0.025994733050413808	0.017491639648758297	0.0265967	0.034674	0.034060772493136146	0.0322635	0.016603470521498416	0.0533502	0.026161	0.01861	0.018184813221228557	0.0306858	0	0.035554945618651475	0.0316873	0.013672983730901452	0.019654147238648605	0.019290172965538647
																				Endolysin 10	0.0526414	0.051869188015675416	0.022326926526727575	0.0463528	0.011566748901848422	0.0354707	0.0602927	0.0488535	0.0820058	0.0573021	0.0405387	0.0432084	0.0627329	0.035554945618651475	0	0.032704062204181754	0.024380215635502425	0.0318392	0.020028483949702285
																				Vehicle 6	0.031019768115476593	0.031456322427599485	0.019980888380292154	0.0334597	0.025188368398805918	0.0444039	0.03671	0.0392743	0.0574593	0.0419087	0.024644865087492588	0.0312204	0.0404237	0.0316873	0.032704062204181754	0	0.0342934	0.022735645430212822	0.034444
																				Vehicle 7	0.0322864	0.033211798709393815	0.019409966737482864	0.027821596665125833	0.023472762945529538	0.0270889	0.0409287	0.027121281859597952	0.063651	0.0351062	0.0228255	0.020724984443388623	0.039849483497828755	0.013672983730901452	0.024380215635502425	0.0342934	0	0.014252621959917692	0.00581882
																				Vehicle 8	0.026477335517719833	0.0243881	0.022435129753905537	0.018613127842406006	0.023314063180750223	0.0286486	0.0325667	0.030264565504310035	0.0556822	0.032923060396863546	0.0148011	0.016825033821944505	0.0365084	0.019654147238648605	0.0318392	0.022735645430212822	0.014252621959917692	0	0.0156831
																				Vehicle 9	0.035267744804162976	0.0356779	0.0171501	0.030498513154299883	0.021286	0.028558575436379387	0.0439877	0.0321371	0.0664002	0.0396284	0.025717909945406354	0.024371105091720115	0.045140662132611774	0.019290172965538647	0.020028483949702285	0.034444	0.00581882	0.0156831	0
																				Patient043 pre
																					Vehicle 1	Vehicle 2	Vehicle 3	Endolysin 1	Endolysin 2	Endolysin 3	Endolysin 4	Vehicle 4	Vehicle 5	Vehicle 6	Endolysin 5	Endolysin 6	Endolysin 7	Endolysin 8	Vehicle 7	Vehicle 8	Vehicle 9	Vehicle 10	Endolysin 9	Endolysin 10
																				Vehicle 1	0	0.0318948	0.00782966	0.00727382	0.0860993	0.011628245628625581	0.0355681	0.017904380169019643	0.0146638	0.00493135	0.00839618	0.022001592186032676	0.052757662859757526	0.025310840532328828	0.00322333	0.0832676	0.00685848	0.0650089	0.017713221852118592	0.0433082
																				Vehicle 2	0.0318948	0	0.0244324	0.0258576	0.0575598	0.022454937663104177	0.00386415	0.014991928509159563	0.0178851	0.0326973	0.024557852647434385	0.010828053128565189	0.021467555014694634	0.013342145896351146	0.030683537546193303	0.0517089	0.025926176833093187	0.033321358734232726	0.014371945870865438	0.0133801
																				Vehicle 3	0.00782966	0.0244324	0	0.00156861	0.0806	0.00437281	0.028016343651802965	0.011487023020553004	0.0083237	0.00949039	0.00307342	0.015601491440076547	0.045351248187480014	0.017726413787584522	0.00775237	0.0760262	0.00154658	0.057652926765041246	0.010575764673190807	0.037054364683236723
																				Endolysin 1	0.00727382	0.0258576	0.00156861	0	0.0794294	0.00457714	0.0286184	0.012976153117374585	0.00974583	0.010670066311625013	0.00344271	0.0171343	0.0458871	0.018313746985518124	0.00892945	0.0765185	0.0019564	0.0581617	0.011988020096935711	0.0385884
																				Endolysin 2	0.0860993	0.0575598	0.0806	0.0794294	0	0.076439	0.054039408749051894	0.0725144	0.0753567	0.0899804	0.0796848	0.0680004	0.036174581523524346	0.0650745	0.0882125	0.00612588	0.0812754	0.025165439542125315	0.0713369	0.0464063
																				Endolysin 3	0.011628245628625581	0.022454937663104177	0.00437281	0.00457714	0.076439	0	0.024238	0.00959079	0.00635411	0.013698368856437075	0.00451768	0.013751583586347694	0.0415288	0.013951068835243888	0.011956802383724551	0.0721201	0.00500925	0.053997018665966276	0.00859935	0.0352035
																				Endolysin 4	0.0355681	0.00386415	0.028016343651802965	0.0286184	0.054039408749051894	0.024238	0	0.0185145	0.021448094348450478	0.0364212	0.028208545138948472	0.014477265864041508	0.017915592426478198	0.0141516	0.0343696	0.048205903522423446	0.0289891	0.030644883672804046	0.018151270208271005	0.012521551369527166
																				Vehicle 4	0.017904380169019643	0.014991928509159563	0.011487023020553004	0.012976153117374585	0.0725144	0.00959079	0.0185145	0	0.00343718	0.0193102	0.010184075095428598	0.00514453	0.0363473	0.00800545	0.0173301	0.0666637	0.012978966629950017	0.047659515606366415	0.00147165	0.026825060645101855
																				Vehicle 5	0.0146638	0.0178851	0.0083237	0.00974583	0.0753567	0.00635411	0.021448094348450478	0.00343718	0	0.0161407	0.00706935	0.00793981	0.0392771	0.011143578380047252	0.014128072295038461	0.0695477	0.00976263	0.0509507	0.00417122	0.029758110011618925
																				Vehicle 6	0.00493135	0.0326973	0.00949039	0.010670066311625013	0.0899804	0.013698368856437075	0.0364212	0.0193102	0.0161407	0	0.011913577500301099	0.023512174658361175	0.0538152	0.026106708262113698	0.00213064	0.0843877	0.0088122	0.0660108	0.018653575394096997	0.0452481
																				Endolysin 5	0.00839618	0.024557852647434385	0.00307342	0.00344271	0.0796848	0.00451768	0.028208545138948472	0.010184075095428598	0.00706935	0.011913577500301099	0	0.014138543009420038	0.045521273667750176	0.017954756775502293	0.010241828412487827	0.0761968	0.00428196	0.0578243	0.010316775985379638	0.0351496
																				Endolysin 6	0.022001592186032676	0.010828053128565189	0.015601491440076547	0.0171343	0.0680004	0.013751583586347694	0.014477265864041508	0.00514453	0.00793981	0.023512174658361175	0.014138543009420038	0	0.0319129	0.00488088	0.0218003	0.0624487	0.017099	0.0441274	0.00523304	0.022120303120540676
																				Endolysin 7	0.052757662859757526	0.021467555014694634	0.045351248187480014	0.0458871	0.036174581523524346	0.0415288	0.017915592426478198	0.0363473	0.0392771	0.0538152	0.045521273667750176	0.0319129	0	0.0301087	0.0520545	0.0306756	0.0463289	0.0151502	0.0354357	0.010489319139475125
																				Endolysin 8	0.025310840532328828	0.013342145896351146	0.017726413787584522	0.018313746985518124	0.0650745	0.013951068835243888	0.0141516	0.00800545	0.011143578380047252	0.026106708262113698	0.017954756775502293	0.00488088	0.0301087	0	0.0240652	0.0592609	0.018701926454543882	0.044106144824941795	0.00799892	0.026598438046853946
																				Vehicle 7	0.00322333	0.030683537546193303	0.00775237	0.00892945	0.0882125	0.011956802383724551	0.0343696	0.0173301	0.014128072295038461	0.00213064	0.010241828412487827	0.0218003	0.0520545	0.0240652	0	0.0823708	0.00706808	0.0639626	0.016927324907391517	0.043559167750937294
																				Vehicle 8	0.0832676	0.0517089	0.0760262	0.0765185	0.00612588	0.0721201	0.048205903522423446	0.0666637	0.0695477	0.0843877	0.0761968	0.0624487	0.0306756	0.0592609	0.0823708	0	0.0769979	0.019170543952551897	0.065995	0.041138445828168266
																				Vehicle 9	0.00685848	0.025926176833093187	0.00154658	0.0019564	0.0812754	0.00500925	0.0289891	0.012978966629950017	0.00976263	0.0088122	0.00428196	0.017099	0.0463289	0.018701926454543882	0.00706808	0.0769979	0	0.058629477193873736	0.012061778231980597	0.0385809
																				Vehicle 10	0.0650089	0.033321358734232726	0.057652926765041246	0.0581617	0.025165439542125315	0.053997018665966276	0.030644883672804046	0.047659515606366415	0.0509507	0.0660108	0.0578243	0.0441274	0.0151502	0.044106144824941795	0.0639626	0.019170543952551897	0.058629477193873736	0	0.0476348	0.0227643
																				Endolysin 9	0.017713221852118592	0.014371945870865438	0.010575764673190807	0.011988020096935711	0.0713369	0.00859935	0.018151270208271005	0.00147165	0.00417122	0.018653575394096997	0.010316775985379638	0.00523304	0.0354357	0.00799892	0.016927324907391517	0.065995	0.012061778231980597	0.0476348	0	0.026788324288367485
																				Endolysin 10	0.0433082	0.0133801	0.037054364683236723	0.0385884	0.0464063	0.0352035	0.012521551369527166	0.026825060645101855	0.029758110011618925	0.0452481	0.0351496	0.022120303120540676	0.010489319139475125	0.026598438046853946	0.043559167750937294	0.041138445828168266	0.0385809	0.0227643	0.026788324288367485	0
																				Endolysin 11	0.0435648	0.011958618392953995	0.0361957	0.036743496039858686	0.046674623294237993	0.032920838384880566	0.00959037	0.026201868250555434	0.029527376545122774	0.044555103660798775	0.036366648021111524	0.022653959389031673	0.010516651226750617	0.022991393220652127	0.042507892122636906	0.040744	0.0371653	0.021635687256241237	0.0262895	0.00381473
																				Endolysin 12	0.0443845	0.012664362145294955	0.036936035690608354	0.0374657	0.045529875103269335	0.033267	0.00988233	0.027014	0.0302545	0.045291538055397956	0.0371031	0.0234116	0.00936584	0.0235747	0.0432447	0.0396527	0.0379115	0.020771723192843636	0.027013973106550855	0.00311491
																				Vehicle 11	0.015274052783558062	0.016834460451904353	0.00802136	0.00952568	0.0743217	0.00612025	0.020537171684303288	0.00352606	0.00138267	0.015931732936692013	0.00785631	0.00791413	0.0381546	0.0102324	0.013991655310154252	0.0685249	0.00949775	0.050152128608031254	0.0031023	0.029647325555545834
																				Vehicle 12	0.017109104992843904	0.016285764147516733	0.00969475	0.010425317028106338	0.0730108	0.00691825	0.019154462181392693	0.00301555	0.00302993	0.018028230152404838	0.00996052	0.00787293	0.0369799	0.00856545	0.015978072177244805	0.0670995	0.010638388710004335	0.0483383	0.002985	0.029662743102069247
																				Vehicle 13	0.0129254	0.0206908	0.0065762	0.00797647	0.0782139	0.00446502	0.0243162	0.00584583	0.00294968	0.014368567394411825	0.00485447	0.0106597	0.0421265	0.013448160340383304	0.012349066751119646	0.0723272	0.00802304	0.0532372	0.00692916	0.0321292
																				Endolysin 13	0.00648772	0.0269755	0.00403645	0.00534776	0.0845252	0.0082392	0.030503606205533343	0.012100789132102371	0.00918655	0.00795772	0.0050406	0.016814	0.0483581	0.019825957268152564	0.00594429	0.0786173	0.00347123	0.0597524	0.013216437373145859	0.0382746
																				Endolysin 14	0.0498047	0.0181318	0.042311034593892155	0.0429486	0.0402448	0.0394327	0.015996760802149623	0.032379571036715106	0.035731780306496895	0.0507282	0.0425105	0.0288027	0.00419326	0.029640012945355267	0.048692145746075874	0.0343349	0.0433203	0.0153544	0.032491272723524464	0.00742222
																				Endolysin 15	0.0102915	0.038664236362050436	0.015586457185987248	0.016790965950177573	0.0961635	0.0197592	0.0423311	0.024320193207087275	0.021086972331176984	0.00620903	0.01651	0.0284498	0.0600042	0.032041	0.00806246	0.0902989	0.014918897107456919	0.0719678	0.024835363394963075	0.0497793
																				Endolysin 16	0.0087378	0.025761408348287704	0.00275008	0.00304678	0.0818506	0.00567207	0.027850708474235694	0.0122061	0.00941101	0.00938965	0.00577666	0.017260635280909153	0.045703422934073784	0.016849006065349267	0.0073189	0.0760195	0.00197658	0.056860946228169604	0.0124361	0.0390288
																				Patient043 days 0
																					Vehicle 1	Vehicle 2	Vehicle 3	Endolysin 1	Endolysin 2	Endolysin 3	Endolysin 4	Vehicle 4	Vehicle 5	Vehicle 6	Endolysin 5	Endolysin 6	Endolysin 7	Endolysin 8	Vehicle 7	Vehicle 8	Vehicle 9	Vehicle 10	Endolysin 9	Endolysin 10
																				Vehicle 1	0	0.020330944064554404	0.022841249490835484	0.00606487	0.011572763610271704	0.025012693025575326	0.025005176607190847	0.00905165	0.00733088	0.0153867	0.00435908	0.00535017	0.00242346	0.00598696	0.018863875133658163	0.0216243	0.0128184	0.014744662592696346	0.00548093	0.010708
																				Vehicle 2	0.020330944064554404	0	0.00264745	0.015268065920761945	0.029757155632672155	0.00530169	0.00479802	0.012511939444934197	0.0263282	0.0342883	0.0169964	0.024331043911844086	0.019845753277384096	0.018462619024985857	0.00506139	0.0022078	0.00875931	0.00694478	0.023449701569484036	0.030117842287014338
																				Vehicle 3	0.022841249490835484	0.00264745	0	0.017769	0.030208988650089533	0.00351643	0.00302285	0.015011858990032573	0.0285252	0.0367877	0.018847644497916972	0.0264979	0.021073394322137468	0.019064089713769824	0.00550375	0.00281174	0.011321346579067238	0.00885926	0.0239768	0.0320519
																				Endolysin 1	0.00606487	0.015268065920761945	0.017769	0	0.016106669811171793	0.0199541	0.0199261	0.00353926	0.0123488	0.0202231	0.00274571	0.010354445612429375	0.00637291	0.00493737	0.0137968	0.0160048	0.00792728	0.00962953	0.00997916	0.0158181
																				Endolysin 2	0.011572763610271704	0.029757155632672155	0.030208988650089533	0.016106669811171793	0	0.0328399	0.032716	0.0189867	0.00555459	0.0068474	0.0141769	0.00694426	0.010205220275587797	0.013597161632382062	0.026641	0.029584991574686876	0.0230876	0.023570189841265948	0.00754439	0.00339511
																				Endolysin 3	0.025012693025575326	0.00530169	0.00351643	0.0199541	0.0328399	0	0.00518189	0.016737817314039033	0.0303644	0.038416	0.021599517732065643	0.028373348409571925	0.0229988	0.019689925516490233	0.0065802	0.00448716	0.012950833940768375	0.0107896	0.025866792853755694	0.0348195
																				Endolysin 4	0.025005176607190847	0.00479802	0.00302285	0.0199261	0.032716	0.00518189	0	0.016729355654116203	0.0302556	0.0384566	0.0214388	0.0282835	0.023011772151067266	0.021030685440361598	0.00746711	0.00479598	0.012991970969383876	0.010705	0.0258865	0.0346945
																				Vehicle 4	0.00905165	0.012511939444934197	0.015011858990032573	0.00353926	0.0189867	0.016737817314039033	0.016729355654116203	0	0.014409310804560822	0.0222715	0.0055328	0.012416866612867256	0.00891572	0.007173	0.010561142732250988	0.012767516275953704	0.00443917	0.00639597	0.012260520913107477	0.0187184
																				Vehicle 5	0.00733088	0.0263282	0.0285252	0.0123488	0.00555459	0.0303644	0.0302556	0.014409310804560822	0	0.00882758	0.010047469755477193	0.00207488	0.00771231	0.011125759506489348	0.0241892	0.027142479621871433	0.0179833	0.019902112500142986	0.00513588	0.00460928
																				Vehicle 6	0.0153867	0.0342883	0.0367877	0.0202231	0.0068474	0.038416	0.0384566	0.0222715	0.00882758	0	0.018338754208955605	0.0103899	0.015891309342908107	0.018948	0.0321912	0.034844434853613826	0.025740376772783985	0.0280274	0.0132166	0.00737453
																				Endolysin 5	0.00435908	0.0169964	0.018847644497916972	0.00274571	0.0141769	0.021599517732065643	0.0214388	0.0055328	0.010047469755477193	0.018338754208955605	0	0.0081632	0.00496792	0.00370834	0.015381046837184926	0.018269315993986946	0.00921886	0.010986115628877812	0.00834776	0.013259867526125148
																				Endolysin 6	0.00535017	0.024331043911844086	0.0264979	0.010354445612429375	0.00694426	0.028373348409571925	0.0282835	0.012416866612867256	0.00207488	0.0103899	0.0081632	0	0.00577682	0.00912705	0.022159885551684917	0.025108272858503526	0.0161751	0.0178445	0.00319461	0.00647813
																				Endolysin 7	0.00242346	0.019845753277384096	0.021073394322137468	0.00637291	0.010205220275587797	0.0229988	0.023011772151067266	0.00891572	0.00771231	0.015891309342908107	0.00496792	0.00577682	0	0.00375799	0.016789280316770554	0.019685678980513585	0.012938031303366954	0.013722620756848998	0.00373921	0.011852408988864773
																				Endolysin 8	0.00598696	0.018462619024985857	0.019064089713769824	0.00493737	0.013597161632382062	0.019689925516490233	0.021030685440361598	0.007173	0.011125759506489348	0.018948	0.00370834	0.00912705	0.00375799	0	0.013659927436328285	0.016825602964779317	0.011128339995548572	0.0119777	0.00636314	0.015536926842793383
																				Vehicle 7	0.018863875133658163	0.00506139	0.00550375	0.0137968	0.026641	0.0065802	0.00746711	0.010561142732250988	0.0241892	0.0321912	0.015381046837184926	0.022159885551684917	0.016789280316770554	0.013659927436328285	0	0.00346789	0.00673686	0.00441598	0.019328009932134595	0.028575622736951262
																				Vehicle 8	0.0216243	0.0022078	0.00281174	0.0160048	0.029584991574686876	0.00448716	0.00479598	0.012767516275953704	0.027142479621871433	0.034844434853613826	0.018269315993986946	0.025108272858503526	0.019685678980513585	0.016825602964779317	0.00346789	0	0.00917196	0.00729741	0.0222254	0.0313619
																				Vehicle 9	0.0128184	0.00875931	0.011321346579067238	0.00792728	0.0230876	0.012950833940768375	0.012991970969383876	0.00443917	0.0179833	0.025740376772783985	0.00921886	0.0161751	0.012938031303366954	0.011128339995548572	0.00673686	0.00917196	0	0.00262537	0.016145504706448897	0.0222143
																				Vehicle 10	0.014744662592696346	0.00694478	0.00885926	0.00962953	0.023570189841265948	0.0107896	0.010705	0.00639597	0.019902112500142986	0.0280274	0.010986115628877812	0.0178445	0.013722620756848998	0.0119777	0.00441598	0.00729741	0.00262537	0	0.016660671423611557	0.0241953
																				Endolysin 9	0.00548093	0.023449701569484036	0.0239768	0.00997916	0.00754439	0.025866792853755694	0.0258865	0.012260520913107477	0.00513588	0.0132166	0.00834776	0.00319461	0.00373921	0.00636314	0.019328009932134595	0.0222254	0.016145504706448897	0.016660671423611557	0	0.0093209
																				Endolysin 10	0.010708	0.030117842287014338	0.0320519	0.0158181	0.00339511	0.0348195	0.0346945	0.0187184	0.00460928	0.00737453	0.013259867526125148	0.00647813	0.011852408988864773	0.015536926842793383	0.028575622736951262	0.0313619	0.0222143	0.0241953	0.0093209	0
																				Endolysin 11	0.026268148201250726	0.00598648	0.00490094	0.0211905	0.0345606	0.00692234	0.0021091	0.017956506011222707	0.031792	0.0395748	0.0229189	0.029757466356954802	0.024435095043160156	0.022532274069451186	0.00908793	0.00621986	0.014095524985500828	0.0119501	0.027513583472652422	0.0360601
																				Endolysin 12	0.015838615911502346	0.00561442	0.00802468	0.011059281329962319	0.025876402074873916	0.00982609	0.00967374	0.00756618	0.021262426404138418	0.029176714939916994	0.012399545618028654	0.019231668693901915	0.015751790145553654	0.013889745157063116	0.003318	0.00608744	0.00370548	0.00230881	0.018634949284308297	0.025538688511969214
																				Vehicle 11	0.016125548822619094	0.0353714	0.0379664	0.020897087862991985	0.00788257	0.0401395	0.0401311	0.023718986148086468	0.010239266591758465	0.00181151	0.019169464775258646	0.012060920625433942	0.0172188	0.020701	0.03395	0.036374259480180346	0.027217387564481128	0.029795462985624212	0.0149062	0.00784105
																				Vehicle 12	0.0612072	0.0411372	0.0391649	0.056215847621457087	0.0692872	0.040336888158024706	0.037134252021229906	0.0534203	0.0672738	0.0752002	0.0579765	0.0652881	0.059653262581166766	0.0565614	0.043510322862296065	0.0410401	0.049729751380486964	0.047681106175395574	0.0627774	0.0712168
																				Vehicle 13	0.021556235841483494	0.00247983	0.00304732	0.0161663	0.0294823	0.00467905	0.00501181	0.0129165	0.027040615250967615	0.0347529	0.018179167332012223	0.025011412942467188	0.019622591813045757	0.016644572805528227	0.0032168	0.000614445	0.00913784	0.00719667	0.022024833129194975	0.031341569223774304
																				Endolysin 13	0.00247584	0.021268660060751662	0.023208451274696045	0.00743779	0.010837805467745725	0.0254056	0.0253587	0.00944226	0.00571076	0.014213823677092782	0.0048426	0.00418499	0.00309395	0.0063356	0.019164926431395717	0.022001687927270835	0.0128561	0.014814587237693425	0.00424436	0.00941987
																				Endolysin 14	0.014094259655134679	0.00778543	0.00978206	0.009021	0.0229863	0.011754742626276958	0.011754368975655476	0.0058075	0.0192073	0.0274193	0.010214634487066816	0.017177703418108353	0.013266007414705499	0.011397627383065956	0.00528344	0.00831201	0.0019952	0.00115924	0.016106685521565103	0.023421402562464028
																				Endolysin 15	0.0187686	0.0032109	0.00509597	0.013801763749378422	0.027869	0.00763061	0.00721504	0.010568582333629516	0.0240254	0.032194	0.014880022122947107	0.0219821	0.0181923	0.016353706808694603	0.0027501	0.0038998	0.0067167	0.0045946	0.020961198125063002	0.0280125
																				Endolysin 16	0.0245488	0.00431043	0.00305397	0.019481126906978192	0.032654511402729666	0.00500616	0.00147486	0.016245752015581878	0.030023	0.0378752	0.021257190020200042	0.028040468059095245	0.0225719	0.020466805992875474	0.00705465	0.00430905	0.012378111867395757	0.010284853603242512	0.025476052160190325	0.034412416969960176
																				Patient043 days 8
																					Vehicle 1	Vehicle 2	Vehicle 3	Endolysin 1	Endolysin 2	Endolysin 3	Endolysin 4	Vehicle 4	Vehicle 5	Vehicle 6	Endolysin 5	Endolysin 6	Endolysin 7	Endolysin 8	Vehicle 7	Vehicle 8	Vehicle 9	Vehicle 10	Endolysin 9	Endolysin 10
																				Vehicle 1	0	0.00239138	0.00255227	0.00271344	0.00164538	0.020154522474277785	0.053173038113543486	0.0173904	0.015074459317187398	0.032010579254892584	0.0323796	0.010904524114984491	0.034523708390771235	0.015914061988186873	0.0154611	0.00486474	0.00305704	0.00239542	0.024787927800730573	0.020117655765136862
																				Vehicle 2	0.00239138	0	0.000680935	0.00365449	0.00105238	0.0203204	0.052424363290433554	0.017548806373011247	0.014200649891314244	0.031612681239216074	0.033728218445410116	0.010306512429955117	0.0335257	0.015041543538180473	0.0145968	0.00283076	0.00378948	0.000872211	0.024389289860604697	0.0209575
																				Vehicle 3	0.00255227	0.000680935	0	0.00374983	0.00113121	0.0197448	0.0527595	0.017178220524807015	0.014765463866019868	0.032174944455352586	0.03374	0.0107371	0.0336038	0.014966180783843212	0.014899900330039038	0.00282596	0.00377369	0.000670321	0.0249516	0.0209257
																				Endolysin 1	0.00271344	0.00365449	0.00374983	0	0.0027533	0.019376055601759617	0.054568	0.0167697	0.0160991	0.033072752393782025	0.031202932426072243	0.011971903583369428	0.0356405	0.017717331289608253	0.0167315	0.00567624	0.00177714	0.00356922	0.0256039	0.019019494215647293
																				Endolysin 2	0.00164538	0.00105238	0.00113121	0.0027533	0	0.019643769152622323	0.0528925	0.016975985383237115	0.014917448701810571	0.032325885445627874	0.032773326086083805	0.010521596180432455	0.0339758	0.015443427901575005	0.015281360733956603	0.00353442	0.00310516	0.000977727	0.025105500048416537	0.020036424800461736
																				Endolysin 3	0.020154522474277785	0.0203204	0.0197448	0.019376055601759617	0.019643769152622323	0	0.037922799538964526	0.00729594	0.0308301	0.044059750342882745	0.0182893	0.017787546180854465	0.018439497814588462	0.013879390027809689	0.034353389643155124	0.021434299391780855	0.018360890491440178	0.019703367586258406	0.033280054573519874	0.0147911
																				Endolysin 4	0.053173038113543486	0.052424363290433554	0.0527595	0.054568	0.0528925	0.037922799538964526	0	0.0435496	0.0620773	0.0751664	0.0443238	0.0488961	0.0258303	0.0465883	0.0659873	0.053920356565740284	0.054179533996586246	0.0528786	0.0645539	0.0482368
																				Vehicle 4	0.0173904	0.017548806373011247	0.017178220524807015	0.0167697	0.016975985383237115	0.00729594	0.0435496	0	0.027957972094261728	0.0412507	0.017536987398374695	0.014991584482301269	0.024273981516824944	0.012367997613126003	0.0318351	0.019294457914773203	0.015297521616351414	0.0174542	0.030490101884636918	0.00828721
																				Vehicle 5	0.015074459317187398	0.014200649891314244	0.014765463866019868	0.0160991	0.014917448701810571	0.0308301	0.0620773	0.027957972094261728	0	0.018126261646649194	0.042867776573678386	0.015109074601181202	0.0370188	0.0176711	0.00501612	0.013442482678283485	0.017052071118657863	0.014938617046224473	0.010572868599598367	0.030565642009872156
																				Vehicle 6	0.032010579254892584	0.031612681239216074	0.032174944455352586	0.033072752393782025	0.032325885445627874	0.044059750342882745	0.0751664	0.0412507	0.018126261646649194	0	0.0563386	0.028201679596649622	0.0502485	0.0308153	0.017510607269938798	0.0309591	0.0341571	0.032326135808540164	0.012430561892262607	0.0436825
																				Endolysin 5	0.0323796	0.033728218445410116	0.03374	0.031202932426072243	0.032773326086083805	0.0182893	0.0443238	0.017536987398374695	0.042867776573678386	0.0563386	0	0.0301284	0.0343043	0.029045706955811434	0.0471804	0.035669879068715285	0.030731	0.0334584	0.045523569940524866	0.013613452110533802
																				Endolysin 6	0.010904524114984491	0.010306512429955117	0.0107371	0.011971903583369428	0.010521596180432455	0.017787546180854465	0.0488961	0.014991584482301269	0.015109074601181202	0.028201679596649622	0.0301284	0	0.026361383106959443	0.00761629	0.019644536704194047	0.00994915	0.013046982078890861	0.010668325470484373	0.017426690132085428	0.017464649243175107
																				Endolysin 7	0.034523708390771235	0.0335257	0.0336038	0.0356405	0.0339758	0.018439497814588462	0.0258303	0.024273981516824944	0.0370188	0.0502485	0.0343043	0.026361383106959443	0	0.021371808552028585	0.0407947	0.0338525	0.0349856	0.0338451	0.03948	0.031066751279363303
																				Endolysin 8	0.015914061988186873	0.015041543538180473	0.014966180783843212	0.017717331289608253	0.015443427901575005	0.013879390027809689	0.0465883	0.012367997613126003	0.0176711	0.0308153	0.029045706955811434	0.00761629	0.021371808552028585	0	0.021595797095801186	0.014196786225440485	0.0179016	0.0154055	0.0200103	0.0202677
																				Vehicle 7	0.0154611	0.0145968	0.014899900330039038	0.0167315	0.015281360733956603	0.034353389643155124	0.0659873	0.0318351	0.00501612	0.017510607269938798	0.0471804	0.019644536704194047	0.0407947	0.021595797095801186	0	0.014399667901937488	0.0168946	0.015062292816562052	0.010157475586639467	0.034518198850650224
																				Vehicle 8	0.00486474	0.00283076	0.00282596	0.00567624	0.00353442	0.021434299391780855	0.053920356565740284	0.019294457914773203	0.013442482678283485	0.0309591	0.035669879068715285	0.00994915	0.0338525	0.014196786225440485	0.014399667901937488	0	0.00652433	0.0032299	0.023545029454643356	0.022998599060186663
																				Vehicle 9	0.00305704	0.00378948	0.00377369	0.00177714	0.00310516	0.018360890491440178	0.054179533996586246	0.015297521616351414	0.017052071118657863	0.0341571	0.030731	0.013046982078890861	0.0349856	0.0179016	0.0168946	0.00652433	0	0.00367676	0.026899401813861135	0.018235530446409156
																				Vehicle 10	0.00239542	0.000872211	0.000670321	0.00356922	0.000977727	0.019703367586258406	0.0528786	0.0174542	0.014938617046224473	0.032326135808540164	0.0334584	0.010668325470484373	0.0338451	0.0154055	0.015062292816562052	0.0032299	0.00367676	0	0.025115772550629772	0.0205063
																				Endolysin 9	0.024787927800730573	0.024389289860604697	0.0249516	0.0256039	0.025105500048416537	0.033280054573519874	0.0645539	0.030490101884636918	0.010572868599598367	0.012430561892262607	0.045523569940524866	0.017426690132085428	0.03948	0.0200103	0.010157475586639467	0.023545029454643356	0.026899401813861135	0.025115772550629772	0	0.0329713
																				Endolysin 10	0.020117655765136862	0.0209575	0.0209257	0.019019494215647293	0.020036424800461736	0.0147911	0.0482368	0.00828721	0.030565642009872156	0.0436825	0.013613452110533802	0.017464649243175107	0.031066751279363303	0.0202677	0.034518198850650224	0.022998599060186663	0.018235530446409156	0.0205063	0.0329713	0
																				Endolysin 11	0.0149948	0.015620987688554815	0.015568679276561482	0.013925849098155491	0.014932759589320688	0.023891246305375643	0.0584317	0.017364766836943137	0.028860996812346093	0.046321694017652966	0.0189129	0.024444463712903264	0.0401359	0.0295639	0.029114761589236957	0.017965	0.012353767659537865	0.015117640681602608	0.0391039	0.011235416594312306
																				Endolysin 12	0.020389721439993208	0.019995746836085418	0.020348883382005616	0.0212748	0.0202939	0.00758671	0.035278477139215614	0.013297843752220172	0.027255254669538456	0.0403043	0.022737452196872152	0.0142795	0.014628005409967587	0.012682	0.031163239637242768	0.020469121539605957	0.0212115	0.020379713858562895	0.029837	0.019664364675652697
																				Vehicle 11	0.015593470009851042	0.0134605	0.013404380722641303	0.016174320809714163	0.014106887412006417	0.0320217	0.0647378	0.030090497777531998	0.00462354	0.0217429	0.0462669	0.0183087	0.0394916	0.018563077576944205	0.00519809	0.0114366	0.017129689381788167	0.013959650565661952	0.0143209	0.0337696
																				Vehicle 12	0.0208022	0.018699444023482798	0.018700646491935608	0.021452489059265334	0.0194085	0.0377828	0.0698381	0.0352167	0.0091127	0.014761167553645533	0.0515795	0.023357680116909613	0.044681	0.0245556	0.00567095	0.017053520987654034	0.0223663	0.019216684045543747	0.00948888	0.038931030418598724
																				Vehicle 13	0.00760363	0.00555764	0.00579689	0.00882392	0.00629474	0.025001952277750972	0.056796471509411736	0.022694521033438386	0.00998074	0.027474289131315437	0.038788	0.011042071703342394	0.0322975	0.013755962447122556	0.010186635506190733	0.00544349	0.00890473	0.00583097	0.0202378	0.025689831996125397
																				Endolysin 13	0.0255433	0.024044914114332586	0.023873308306870587	0.027193150444589802	0.024666812128141508	0.025360185999012567	0.0576356	0.023183620491212236	0.012160717589189053	0.0191065	0.039519771364542274	0.0174965	0.0323056	0.012888685950608063	0.013117830269304818	0.023346414026511948	0.027420752285840906	0.024123245865825718	0.00829715	0.029489657046700493
																				Endolysin 14	0.00295479	0.00241839	0.00272988	0.0047932	0.00312851	0.019918301995246013	0.0517655	0.0172908	0.012915578776064758	0.0302184	0.0329764	0.00938802	0.032514829624183485	0.0142461	0.014954706456618356	0.00437158	0.0045634	0.0029015	0.022818323870689022	0.020320385748200786
																				Endolysin 15	0.013928130517281352	0.011801752188642843	0.0119448	0.015042602183374847	0.012410966940604411	0.0314341	0.063057	0.028739632200350383	0.00352385	0.020539493166085353	0.045128770340944785	0.0170402	0.037669889670906564	0.018428700873287185	0.00357226	0.011128	0.015391554560408124	0.012284235805248728	0.013162902943136025	0.0320905
																				Endolysin 16	0.0190001	0.017560370196531245	0.017840848724001733	0.0206791	0.018326	0.033673313604480004	0.0655988	0.0313625	0.00533465	0.015215774900700805	0.047399445825784196	0.019534	0.0400659	0.0212608	0.00418089	0.017467164032325216	0.020421102062437753	0.017975553774407422	0.00806516	0.034282133644308925
																				Patient032 pre
																					Vehicle 1	Vehicle 2	Vehicle 3	Vehicle 4	Vehicle 5	Vehicle 6	Vehicle 7	Vehicle 8	Endolysin 1	Endolysin 2	Endolysin 3	Endolysin 4	Endolysin 5	Endolysin 6	Endolysin 7	Endolysin 8
																				Vehicle 1	0	0.00984337	0.014613165950811635	0.012771796748062952	0.012033816829200662	0.0069304	0.0187522	0.0194031	0.0163617	0.018679689185854262	0.013114932588906933	0.012704966063138614	0.0232254	0.017187126744207658	0.021120592943780492	0.023121852976377984
																				Vehicle 2	0.00984337	0	0.018863660068859693	0.019309921944727186	0.015559592529640523	0.010452076686136761	0.0133843	0.0119079	0.021548943370519193	0.023298802949490167	0.011019835668364267	0.00655067	0.0297482	0.0183383	0.0166988	0.017116198891596764
																				Vehicle 3	0.014613165950811635	0.018863660068859693	0	0.00782636	0.011584521813708691	0.013947939241550609	0.021232568921479414	0.029221232120505786	0.00809355	0.00880993	0.013220284463163279	0.020540925638063603	0.0129736	0.00474703	0.021747619085799325	0.022822453534056028
																				Vehicle 4	0.012771796748062952	0.019309921944727186	0.00782636	0	0.00816599	0.011823807747340213	0.0228406	0.0310932	0.00462851	0.013646604294344089	0.015749215027061343	0.020816469913780666	0.0109838	0.00959107	0.024409079206673706	0.023802659361108706
																				Vehicle 5	0.012033816829200662	0.015559592529640523	0.011584521813708691	0.00816599	0	0.00609513	0.018739409689280992	0.026456248697362624	0.00821417	0.016350995240824156	0.01208	0.015055480140003678	0.017475577248617334	0.0118362	0.0200932	0.019507960066745718
																				Vehicle 6	0.0069304	0.010452076686136761	0.013947939241550609	0.011823807747340213	0.00609513	0	0.017301507610582377	0.0215881	0.0131113	0.020084022071624057	0.012514883725789345	0.010465204867212866	0.021675306670419385	0.013888215557693373	0.0201395	0.018996444407625938
																				Vehicle 7	0.0187522	0.0133843	0.021232568921479414	0.0228406	0.018739409689280992	0.017301507610582377	0	0.00862631	0.024839851290130617	0.0266281	0.010271391583997824	0.012845670642326626	0.0330318	0.019225104420925704	0.00434202	0.00582326
																				Vehicle 8	0.0194031	0.0119079	0.029221232120505786	0.0310932	0.026456248697362624	0.0215881	0.00862631	0	0.032566	0.0315689	0.0167466	0.012262463459792403	0.0412007	0.0274981	0.010463641149343922	0.0123208
																				Endolysin 1	0.0163617	0.021548943370519193	0.00809355	0.00462851	0.00821417	0.0131113	0.024839851290130617	0.032566	0	0.012636710326976002	0.0172778	0.021270357383637598	0.00959877	0.00922644	0.026118531699931113	0.025578541956137568
																				Endolysin 2	0.018679689185854262	0.023298802949490167	0.00880993	0.013646604294344089	0.016350995240824156	0.020084022071624057	0.0266281	0.0315689	0.012636710326976002	0	0.0165319	0.025252859041237447	0.016634641115964244	0.012763412466160097	0.026993920555091026	0.0295757
																				Endolysin 3	0.013114932588906933	0.011019835668364267	0.013220284463163279	0.015749215027061343	0.01208	0.012514883725789345	0.010271391583997824	0.0167466	0.0172778	0.0165319	0	0.010730336776069096	0.025608978106230022	0.011984437160281476	0.010565094457086482	0.013367069442343161
																				Endolysin 4	0.012704966063138614	0.00655067	0.020540925638063603	0.020816469913780666	0.015055480140003678	0.010465204867212866	0.012845670642326626	0.012262463459792403	0.021270357383637598	0.025252859041237447	0.010730336776069096	0	0.0305306	0.017333113776138786	0.016385727371709662	0.016494334133129965
																				Endolysin 5	0.0232254	0.0297482	0.0129736	0.0109838	0.017475577248617334	0.021675306670419385	0.0330318	0.0412007	0.00959877	0.016634641115964244	0.025608978106230022	0.0305306	0	0.014228854654886075	0.034352448023772256	0.033765566805377636
																				Endolysin 6	0.017187126744207658	0.0183383	0.00474703	0.00959107	0.0118362	0.013888215557693373	0.019225104420925704	0.0274981	0.00922644	0.012763412466160097	0.011984437160281476	0.017333113776138786	0.014228854654886075	0	0.0205316	0.019958947229153916
																				Endolysin 7	0.021120592943780492	0.0166988	0.021747619085799325	0.024409079206673706	0.0200932	0.0201395	0.00434202	0.010463641149343922	0.026118531699931113	0.026993920555091026	0.010565094457086482	0.016385727371709662	0.034352448023772256	0.0205316	0	0.00288709
																				Endolysin 8	0.023121852976377984	0.017116198891596764	0.022822453534056028	0.023802659361108706	0.019507960066745718	0.018996444407625938	0.00582326	0.0123208	0.025578541956137568	0.0295757	0.013367069442343161	0.016494334133129965	0.033765566805377636	0.019958947229153916	0.00288709	0
																				Patient032 days 0
																					Vehicle 1	Vehicle 2	Vehicle 3	Vehicle 4	Vehicle 5	Vehicle 6	Vehicle 7	Vehicle 8	Endolysin 1	Endolysin 2	Endolysin 3	Endolysin 4	Endolysin 5	Endolysin 6	Endolysin 7	Endolysin 8
																				Vehicle 1	0	0.012051906324480029	0.012402713700221685	0.00741931	0.010478	0.0121183	0.011236851117266222	0.025794495638231735	0.013670349646590025	0.012727030972185596	0.012136700699084783	0.015695039015680527	0.0381772	0.037078275025202896	0.025813327615414362	0.0217759
																				Vehicle 2	0.012051906324480029	0	0.018171958207623688	0.0161851	0.00654597	0.022973826170507042	0.0161159	0.028773080510820195	0.0176258	0.00833557	0.020913960647346734	0.0247348	0.0268826	0.025678508026699975	0.028892181563402716	0.024911904626521306
																				Vehicle 3	0.012402713700221685	0.018171958207623688	0	0.0183219	0.013998036226006311	0.010167285265205843	0.00483319	0.014355582514807652	0.00498438	0.016460417769150575	0.00627797	0.0095984	0.0374993	0.0360439	0.013646789971907505	0.0098709
																				Vehicle 4	0.00741931	0.0161851	0.0183219	0	0.013034627266088644	0.017065	0.016949903576832195	0.0315917	0.019685410946614735	0.018382982860728384	0.018004580144201775	0.021538997931200517	0.0401792	0.039162771822615385	0.0317985	0.027708415696968282
																				Vehicle 5	0.010478	0.00654597	0.013998036226006311	0.013034627266088644	0	0.019803449357247455	0.012100006378956278	0.025220276754557593	0.013560739804202845	0.0116344	0.016182591729096564	0.0201342	0.028168	0.0273395	0.025136690578236236	0.021664498724587526
																				Vehicle 6	0.0121183	0.022973826170507042	0.010167285265205843	0.017065	0.019803449357247455	0	0.0114408	0.016803787992947978	0.0103754	0.0196686	0.00471945	0.005994	0.046812993224091826	0.045557704557503756	0.0156875	0.013403835922995464
																				Vehicle 7	0.011236851117266222	0.0161159	0.00483319	0.016949903576832195	0.012100006378956278	0.0114408	0	0.0148722	0.00340748	0.015053721458748193	0.00701793	0.0101413	0.0371363	0.036242713872270134	0.015284349748216047	0.011916663664279783
																				Vehicle 8	0.025794495638231735	0.028773080510820195	0.014355582514807652	0.0315917	0.025220276754557593	0.016803787992947978	0.0148722	0	0.013883424805813668	0.028945087545172533	0.014850984597819273	0.012569976104364972	0.0410645	0.04019	0.00441097	0.00902607
																				Endolysin 1	0.013670349646590025	0.0176258	0.00498438	0.019685410946614735	0.013560739804202845	0.0103754	0.00340748	0.013883424805813668	0	0.015971319496312465	0.00696413	0.010191145339093958	0.036917208451716935	0.0353658	0.0125563	0.00896967
																				Endolysin 2	0.012727030972185596	0.00833557	0.016460417769150575	0.018382982860728384	0.0116344	0.0196686	0.015053721458748193	0.028945087545172533	0.015971319496312465	0	0.0188322	0.0225039	0.0333503	0.0323674	0.0283391	0.024718934531433593
																				Endolysin 3	0.012136700699084783	0.020913960647346734	0.00627797	0.018004580144201775	0.016182591729096564	0.00471945	0.00701793	0.014850984597819273	0.00696413	0.0188322	0	0.004009	0.043170002183418654	0.041845511878099755	0.014114057502430962	0.011535380310994768
																				Endolysin 4	0.015695039015680527	0.0247348	0.0095984	0.021538997931200517	0.0201342	0.005994	0.0101413	0.012569976104364972	0.010191145339093958	0.0225039	0.004009	0	0.046428761057793776	0.0450949	0.011163593430611869	0.013185451892951809
																				Endolysin 5	0.0381772	0.0268826	0.0374993	0.0401792	0.028168	0.046812993224091826	0.0371363	0.0410645	0.036917208451716935	0.0333503	0.043170002183418654	0.046428761057793776	0	0.0090654	0.040367	0.035593325637502886
																				Endolysin 6	0.037078275025202896	0.025678508026699975	0.0360439	0.039162771822615385	0.0273395	0.045557704557503756	0.036242713872270134	0.04019	0.0353658	0.0323674	0.041845511878099755	0.0450949	0.0090654	0	0.0389555	0.0343189
																				Endolysin 7	0.025813327615414362	0.028892181563402716	0.013646789971907505	0.0317985	0.025136690578236236	0.0156875	0.015284349748216047	0.00441097	0.0125563	0.0283391	0.014114057502430962	0.011163593430611869	0.040367	0.0389555	0	0.00701845
																				Endolysin 8	0.0217759	0.024911904626521306	0.0098709	0.027708415696968282	0.021664498724587526	0.013403835922995464	0.011916663664279783	0.00902607	0.00896967	0.024718934531433593	0.011535380310994768	0.013185451892951809	0.035593325637502886	0.0343189	0.00701845	0
																				Patient032 days 8
																					Vehicle 1	Vehicle 2	Vehicle 3	Vehicle 4	Vehicle 5	Vehicle 6	Vehicle 7	Vehicle 8	Endolysin 1	Endolysin 2	Endolysin 3	Endolysin 4	Endolysin 5	Endolysin 6	Endolysin 7	Endolysin 8
																				Vehicle 1	0	0.019442456437506757	0.00632236	0.00917017	0.0174712	0.029589345543132792	0.00701113	0.022665537707754334	0.025000970886951156	0.0265162	0.015214780525987192	0.00824749	0.0173399	0.015216153994555587	0.019478827355124212	0.00768634
																				Vehicle 2	0.019442456437506757	0	0.014172880387493193	0.010905168007472902	0.015079	0.028730814451222077	0.013218677164837616	0.0066288	0.00867615	0.015019547416792215	0.00606407	0.012039137428941867	0.017433155136179847	0.016878187471331952	0.026881297395051282	0.012376569287436806
																				Vehicle 3	0.00632236	0.014172880387493193	0	0.00419247	0.018882259250934254	0.0326893	0.00444987	0.0176018	0.019649523465413033	0.0203413	0.010091601988474759	0.00561601	0.013457702974138907	0.0121914	0.0174546	0.00303534
																				Vehicle 4	0.00917017	0.010905168007472902	0.00419247	0	0.019993912774132854	0.033569091590380615	0.00391393	0.0157739	0.016722817660277087	0.019076034577577564	0.0094541	0.00405553	0.012486953031876781	0.011914829983380948	0.0198347	0.00231374
																				Vehicle 5	0.0174712	0.015079	0.018882259250934254	0.019993912774132854	0	0.014613	0.0173125	0.011041450207551281	0.0113878	0.0289315	0.011702960965169302	0.0167816	0.031925025967626704	0.030612836838504385	0.0353194	0.018378584629714475
																				Vehicle 6	0.029589345543132792	0.028730814451222077	0.0326893	0.033569091590380615	0.014613	0	0.030766373434655478	0.0233394	0.0207136	0.0427471	0.0251697	0.0302305	0.045598	0.0442573	0.048773051134154526	0.031944731858135705
																				Vehicle 7	0.00701113	0.013218677164837616	0.00444987	0.00391393	0.0173125	0.030766373434655478	0	0.0163741	0.018632726314983906	0.021700436194771522	0.00932533	0.00557744	0.015747085270717342	0.0148012	0.018879	0.00367711
																				Vehicle 8	0.022665537707754334	0.0066288	0.0176018	0.0157739	0.011041450207551281	0.0233394	0.0163741	0	0.00466729	0.0215428	0.00789427	0.015972895629448022	0.023851122038688135	0.023241349850144782	0.030046197175389668	0.015757860256550876
																				Endolysin 1	0.025000970886951156	0.00867615	0.019649523465413033	0.016722817660277087	0.0113878	0.0207136	0.018632726314983906	0.00466729	0	0.022713954334322613	0.010823433576547014	0.017649507576934034	0.0252853	0.024168111052283874	0.0325007	0.017831981235008974
																				Endolysin 2	0.0265162	0.015019547416792215	0.0203413	0.019076034577577564	0.0289315	0.0427471	0.021700436194771522	0.0215428	0.022713954334322613	0	0.0200322	0.021933237301638826	0.0138984	0.0179975	0.0314729	0.020567164376385803
																				Endolysin 3	0.015214780525987192	0.00606407	0.010091601988474759	0.0094541	0.011702960965169302	0.0251697	0.00932533	0.00789427	0.010823433576547014	0.0200322	0	0.00892013	0.021221399624224542	0.020533366251242118	0.026176126949016505	0.00884968
																				Endolysin 4	0.00824749	0.012039137428941867	0.00561601	0.00405553	0.0167816	0.0302305	0.00557744	0.015972895629448022	0.017649507576934034	0.021933237301638826	0.00892013	0	0.0158127	0.015188278206320849	0.022411285357214476	0.00288865
																				Endolysin 5	0.0173399	0.017433155136179847	0.013457702974138907	0.012486953031876781	0.031925025967626704	0.045598	0.015747085270717342	0.023851122038688135	0.0252853	0.0138984	0.021221399624224542	0.0158127	0	0.00552567	0.018743339140655804	0.014305277691550539
																				Endolysin 6	0.015216153994555587	0.016878187471331952	0.0121914	0.011914829983380948	0.030612836838504385	0.0442573	0.0148012	0.023241349850144782	0.024168111052283874	0.0179975	0.020533366251242118	0.015188278206320849	0.00552567	0	0.013764596049847295	0.013296974220204056
																				Endolysin 7	0.019478827355124212	0.026881297395051282	0.0174546	0.0198347	0.0353194	0.048773051134154526	0.018879	0.030046197175389668	0.0325007	0.0314729	0.026176126949016505	0.022411285357214476	0.018743339140655804	0.013764596049847295	0	0.019810296078794306
																				Endolysin 8	0.00768634	0.012376569287436806	0.00303534	0.00231374	0.018378584629714475	0.031944731858135705	0.00367711	0.015757860256550876	0.017831981235008974	0.020567164376385803	0.00884968	0.00288865	0.014305277691550539	0.013296974220204056	0.019810296078794306	0
																				Patient032 days 15
																					Vehicle 1	Vehicle 2	Vehicle 3	Vehicle 4	Vehicle 5	Vehicle 6	Vehicle 7	Vehicle 8	Endolysin 1	Endolysin 2	Endolysin 3	Endolysin 4	Endolysin 5	Endolysin 6	Endolysin 7	Endolysin 8
																				Vehicle 1	0	0.00742156	0.025260571909937055	0.00973328	0.023695033593327437	0.028666650083131597	0.00623834	0.0382074	0.021056593197046787	0.022237	0.031080009437184756	0.022001931048077603	0.011026703736638634	0.015392772904768273	0.039368	0.0462095
																				Vehicle 2	0.00742156	0	0.0326265	0.016960205412197487	0.028886192430107947	0.033865608934857364	0.011267055900536461	0.045599430784965686	0.025799922581999677	0.015845277571522126	0.0381555	0.0289457	0.017662961398513026	0.0199359	0.0460574	0.053234
																				Vehicle 3	0.025260571909937055	0.0326265	0	0.015797304694082543	0.015569868497702451	0.0209274	0.023577772268916438	0.013768241265805248	0.014216964869012307	0.0474399	0.00733151	0.0156853	0.020105420882920746	0.024501181614711535	0.0172739	0.021987436236994347
																				Vehicle 4	0.00973328	0.016960205412197487	0.015797304694082543	0	0.022673099110434025	0.0269303	0.00836413	0.029100199166050927	0.020402879904433107	0.031756114469334656	0.022284030176096807	0.015491961430925077	0.012188292362180438	0.016722466360554182	0.0321378	0.0371098
																				Vehicle 5	0.023695033593327437	0.028886192430107947	0.015569868497702451	0.022673099110434025	0	0.010141681530990874	0.0181864	0.023541846713998726	0.011642502778240667	0.038585	0.018123339508773713	0.028877850678241137	0.0326189	0.015660645554493095	0.025985703827456255	0.0308963
																				Vehicle 6	0.028666650083131597	0.033865608934857364	0.0209274	0.0269303	0.010141681530990874	0	0.023152491341612402	0.0320423	0.020062666955591394	0.0353449	0.025667994623729467	0.0361395	0.037614105905130875	0.018180441334134947	0.0358593	0.0402263
																				Vehicle 7	0.00623834	0.011267055900536461	0.023577772268916438	0.00836413	0.0181864	0.023152491341612402	0	0.0364606	0.0181429	0.024026932373348284	0.029093520858910357	0.020938940094899803	0.015918233520130387	0.010471452166374661	0.0385149	0.0443258
																				Vehicle 8	0.0382074	0.045599430784965686	0.013768241265805248	0.029100199166050927	0.023541846713998726	0.0320423	0.0364606	0	0.023963877517426544	0.060425629675359555	0.011055245000303627	0.024566654108154902	0.031951691834732766	0.0373806	0.016137730446217136	0.00898788
																				Endolysin 1	0.021056593197046787	0.025799922581999677	0.014216964869012307	0.020402879904433107	0.011642502778240667	0.020062666955591394	0.0181429	0.023963877517426544	0	0.0388058	0.017747688737333234	0.022064103408916163	0.024188327410058986	0.016646604927462193	0.0241184	0.0313744
																				Endolysin 2	0.022237	0.015845277571522126	0.0474399	0.031756114469334656	0.038585	0.0353449	0.024026932373348284	0.060425629675359555	0.0388058	0	0.0526422	0.0422578	0.029288472359294382	0.023166557463428394	0.059524937925209444	0.0678519
																				Endolysin 3	0.031080009437184756	0.0381555	0.00733151	0.022284030176096807	0.018123339508773713	0.025667994623729467	0.029093520858910357	0.011055245000303627	0.017747688737333234	0.0526422	0	0.014501561396673827	0.023511142762032144	0.029597641881369288	0.011377037356824281	0.016408708526640087
																				Endolysin 4	0.022001931048077603	0.0289457	0.0156853	0.015491961430925077	0.028877850678241137	0.0361395	0.020938940094899803	0.024566654108154902	0.022064103408916163	0.0422578	0.014501561396673827	0	0.013741343459270328	0.020488867374781908	0.0181119	0.026271408051021062
																				Endolysin 5	0.011026703736638634	0.017662961398513026	0.020105420882920746	0.012188292362180438	0.0326189	0.037614105905130875	0.015918233520130387	0.031951691834732766	0.024188327410058986	0.029288472359294382	0.023511142762032144	0.013741343459270328	0	0.021447952334665052	0.030799332836456434	0.0387425
																				Endolysin 6	0.015392772904768273	0.0199359	0.024501181614711535	0.016722466360554182	0.015660645554493095	0.018180441334134947	0.010471452166374661	0.0373806	0.016646604927462193	0.023166557463428394	0.029597641881369288	0.020488867374781908	0.021447952334665052	0	0.037373036846031604	0.044877
																				Endolysin 7	0.039368	0.0460574	0.0172739	0.0321378	0.025985703827456255	0.0358593	0.0385149	0.016137730446217136	0.0241184	0.059524937925209444	0.011377037356824281	0.0181119	0.030799332836456434	0.037373036846031604	0	0.011301548788903052
																				Endolysin 8	0.0462095	0.053234	0.021987436236994347	0.0371098	0.0308963	0.0402263	0.0443258	0.00898788	0.0313744	0.0678519	0.016408708526640087	0.026271408051021062	0.0387425	0.044877	0.011301548788903052	0
[truncated: 25 more columns]
