# Supplementary material for: An enterococcal phage-derived enzyme suppresses graft-versus-host disease
Source: Nature. 2024 Jul 10;632(8023):174–81. doi: 10.1038/s41586-024-07667-8 (PMC11291292; doi:10.1038/s41586-024-07667-8)
Supplement: Supplementary file 7 — Source Data Extended Data Fig. 1 [file 41586_2024_7667_MOESM7_ESM.xlsx]

## Sheet: Sheet 1
Extended Data Fig. 1a
	Enterococcus	Bacteroides	Streptococcus	Staphylococcus	Veillonella	Parabacteroides	Lactobacillus	Clostridium	Bifidobacterium	Others
OCUBMT001-pre	0.236	5.779	7.741	0	0.045	4.113	0.965	4.165	6.054	70.902
OCUBMT001-0	0.051	29.258	13.467	0	0.103	5.54	0.289	1.291	0.582	49.419
OCUBMT001-7	28.313	20.58	0.279	4.834	1.256	2.782	1.492	0.255	0	40.209
OCUBMT001-14	0.49	12.038	9.486	55.367	1.547	1.477	0.472	0.32	0.899	17.904
OCUBMT001-21	0.028	0	20.885	59.923	2.867	0	0	0	0	16.297
OCUBMT001-28	4.343	5.12	41.986	25.106	0.404	0.243	1.634	0.178	0	20.986
OCUBMT001-35	13.039	0	72.609	0.853	10.008	0	3.15	0	0	0.341
	Enterococcus	Bacteroides	Streptococcus	Staphylococcus	Veillonella	Parabacteroides	Lactobacillus	Clostridium	Bifidobacterium	Others
OCUBMT004-pre	8.648	23.356	0	0.701	1.679	6.021	0	0.369	2.885	56.341
OCUBMT004-35	94.893	0	0.029	0.678	0	0	0.346	0	0	4.054
	Enterococcus	Bacteroides	Streptococcus	Staphylococcus	Veillonella	Parabacteroides	Lactobacillus	Clostridium	Bifidobacterium	Others
OCUBMT005-pre	3.745	0	0	0.013	13.968	0	0	55.319	0	26.955
OCUBMT005-0	7.639	0	0.119	0	29.034	0	0	43.746	0	19.462
OCUBMT005-7	88.499	0	0.399	0	0.339	0	0	0	0	10.763
OCUBMT005-14	2.101	0	8.319	24.352	0	0	5.608	0	0	59.62
OCUBMT005-56	77.656	0.363	0.005	16.687	0	0.035	0.917	0.01	0	4.327
OCUBMT005-70	45.373	2.23	0.017	43.234	0.083	0.236	5.036	0.006	0.151	3.634
	Enterococcus	Bacteroides	Streptococcus	Staphylococcus	Veillonella	Parabacteroides	Lactobacillus	Clostridium	Bifidobacterium	Others
OCUBMT007-pre	57.224	0.041	0	0.858	0	0	0	0	0	41.877
OCUBMT007-0	58.349	41.247	0.01	0.138	0.031	0	0	0	0	0.225
OCUBMT007-7	8.288	16.809	0.05	0	2.418	5.102	0	5.644	0	61.689
OCUBMT007-14	2.325	5.973	0	0	3.689	0	0	0	0	88.013
OCUBMT007-21	5.677	0	0.01	7.756	0	0	0	0	0	86.557
OCUBMT007-28	1.103	28.55	0.763	0	6.526	9.639	0.412	0.71	3.402	48.895
	Enterococcus	Bacteroides	Streptococcus	Staphylococcus	Veillonella	Parabacteroides	Lactobacillus	Clostridium	Bifidobacterium	Others
OCUBMT008-pre	56.281	0	7.875	0.047	10.556	0	0	0	0	25.241
OCUBMT008-0	95.031	0	3.246	0	0	0	0.006	0	0	1.717
OCUBMT008-7	81.721	0	6.726	0.012	0	0	0.04	0	0	11.501
OCUBMT008-14	91.762	0	5.782	1.591	0	0	0.667	0	0	0.198
OCUBMT008-21	75.511	5.061	5.98	0.345	0	0.291	0.388	0.145	0	12.279
OCUBMT008-28	57.707	8.245	16.02	0.066	0	1.016	0.132	0.376	4.439	11.999
OCUBMT008-35	57.377	6.329	10.234	0.051	0	1.003	1.576	0.289	0	23.141
OCUBMT008-42	38.055	10.064	8.507	0.072	0.041	1.151	0.868	0.202	0	41.04
OCUBMT008-49	16.021	11.309	17.378	0.15	0.141	0.014	4.034	0.428	0	50.525
OCUBMT008-70	97.852	0	0.735	0.095	0	0	0	0	0.012	1.306
	Enterococcus	Bacteroides	Streptococcus	Staphylococcus	Veillonella	Parabacteroides	Lactobacillus	Clostridium	Bifidobacterium	Others
OCUBMT009-pre	0.722	0.016	8.97	0	25.238	0	0.127	0	0	64.927
OCUBMT009-0	18.027	0.016	7.306	0	0.015	34.065	0.011	0	0	40.56
OCUBMT009-7	73.827	7.894	9.601	0	0.132	0.252	0	0.214	0	8.08
OCUBMT009-14	2.424	20.959	0.006	4.955	0	0.852	0	2.983	0	67.821
OCUBMT009-35	57.297	21.766	0.099	0.366	0.028	0.083	0	0.447	0.562	19.352
	Enterococcus	Bacteroides	Streptococcus	Staphylococcus	Veillonella	Parabacteroides	Lactobacillus	Clostridium	Bifidobacterium	Others
OCUBMT011-pre	0.025	17.82	1.443	0	0.005	13.136	0	12.377	1.873	53.321
OCUBMT011-0	1.557	6.465	0.2	0	0	19.086	0.011	4.536	1.214	66.931
OCUBMT011-7	74.161	6.178	0.852	0.041	1.571	1.082	0	0.143	0	15.972
OCUBMT011-14	63.661	0.381	0.269	0.383	0.044	33.129	0.042	0.021	0	2.07
OCUBMT011-21	1.266	7.875	0.004	1.515	0	10.622	0	0	0	78.718
OCUBMT011-28	29.162	0	0.029	0	6.15	59.963	0.355	0	0	4.341
OCUBMT011-35	11.017	0.012	16.407	0	6.426	44.217	1.757	0	0	20.164
OCUBMT011-42	16.352	0.026	15.152	0	8.201	48.053	0.414	0	0	11.802
	Enterococcus	Bacteroides	Streptococcus	Staphylococcus	Veillonella	Parabacteroides	Lactobacillus	Clostridium	Bifidobacterium	Others
OCUBMT012-pre	4.35	0.684	2.05	0.012	3.038	0.039	0	17.841	0	71.986
OCUBMT012-0	0.164	0.036	0.002	0	0.279	0	0	1.581	0.013	97.925
OCUBMT012-7	87.929	0.755	0.143	0	0.506	0.006	0	0.044	0	10.617
OCUBMT012-21	73.813	0	0.761	1.01	0	0	0	0	0	24.416
OCUBMT012-35	1.282	27.44	0.006	0	1.515	2.394	0	0.558	0.27	66.535
OCUBMT012-42	0	0.008	96.266	2.567	0.31	0	0.008	0	0	0.841
	Enterococcus	Bacteroides	Streptococcus	Staphylococcus	Veillonella	Parabacteroides	Lactobacillus	Clostridium	Bifidobacterium	Others
OCUBMT015-pre	1.058	23.226	10.912	0	0.046	2.38	0	0.439	0	61.939
OCUBMT015-0	0.063	23.392	3.191	0.018	0.007	1.474	0	0.345	0	71.51
OCUBMT015-7	0	0	64.601	1.742	6.913	0	0.306	0	0	26.438
OCUBMT015-14	0	0	75.653	0.241	0.555	0	0	0.352	0	23.199
OCUBMT015-35	0.193	0.196	29.683	0.117	0	0.165	0	0	0	69.646
OCUBMT015-42	0.972	4.224	73.894	1.733	2.437	0.01	0.031	0.401	0	16.298
OCUBMT015-49	14.255	0	67.375	0.033	0	0	0.004	0	0	18.333
OCUBMT015-56	11.256	0.06	23.476	0.03	0.015	0	0	0	0	65.163
OCUBMT015-63	12.803	0	17.419	0.031	0.975	0	0	0	0	68.772
OCUBMT015-70	19.907	0.043	12.232	0.083	6.503	0	0	0	0	61.232
OCUBMT015-77	16.131	0.006	22.31	0	10.88	0.009	0	0	4.613	46.051
OCUBMT015-84	20.052	0.005	6.986	0	23.538	0	0	0	3.676	45.743
OCUBMT015-91	26.93	0	4.416	0	16.152	0	0.011	0	5.362	47.129
OCUBMT015-98	9.804	0.006	5.9	0.03	8.711	0	0.042	0	2.592	72.915
	Enterococcus	Bacteroides	Streptococcus	Staphylococcus	Veillonella	Parabacteroides	Lactobacillus	Clostridium	Bifidobacterium	Others
OCUBMT016-pre	19.349	0	0.234	0.064	22.387	0	0	22.451	0	35.515
OCUBMT016-0	61.235	0.008	33.269	0	0.208	0	0.109	0	0	5.171
OCUBMT016-7	98.869	0	0.119	0	0.073	0	0.035	0	0	0.904
OCUBMT016-14	90.898	0.8	0.186	0	0.597	0	0.17	0.055	0	7.294
OCUBMT016-28	54.198	0.076	0.023	1.148	0.03	0	27.89	0.453	0	16.182
OCUBMT016-49	21.137	0.012	0.586	14.369	0	0	12.33	0	0	51.566
OCUBMT016-56	37.369	0.022	0.034	0.074	0	0	5.328	0	0	57.173
OCUBMT016-63	31.305	0.075	0.135	0.021	0.012	0.023	27.651	0.014	0.452	40.312
	Enterococcus	Bacteroides	Streptococcus	Staphylococcus	Veillonella	Parabacteroides	Lactobacillus	Clostridium	Bifidobacterium	Others
OCUBMT018-pre	0	4.058	6.27	0	0.033	0	0	0.48	15.803	73.356
OCUBMT018-0	0	12.036	23.297	0	1.333	1.692	0	0.073	5.866	55.703
OCUBMT018-7	0.142	5.588	23.415	2.757	4.71	0	0	1.767	0	61.621
OCUBMT018-21	98.974	0.175	0.015	0.339	0.013	0.055	0.009	0	0.03	0.39
OCUBMT018-28	2.274	0.513	0.076	79.608	0.034	0	0	0.205	0	17.29
OCUBMT018-35	64.56	0	0	33.168	0.442	0	0	0	0	1.83
OCUBMT018-42	81.369	0.122	1.659	4.869	10.267	0.027	0.011	0	0.018	1.658
OCUBMT018-49	93.418	0.07	0.221	1.567	0.761	0.006	0	0	0.016	3.941
OCUBMT018-56	94.204	0.102	0.011	5.341	0.023	0.016	0	0.016	0.02	0.267
OCUBMT018-63	84.506	0.098	0.014	7.304	0.011	0	0	0	0.008	8.059
OCUBMT018-70	6.272	0.075	0.039	2.42	4.734	0	0	0	0.009	86.451
OCUBMT018-77	0.56	0.051	0.168	2.051	0.717	0	0	0	0.009	96.444
	Enterococcus	Bacteroides	Streptococcus	Staphylococcus	Veillonella	Parabacteroides	Lactobacillus	Clostridium	Bifidobacterium	Others
OCUBMT019-pre	0.047	33.247	0.236	0	0	8.041	0.248	1.104	5.321	51.756
OCUBMT019-0	0	17.485	10.605	0	0	10.561	0.022	4.829	11.19	45.308
OCUBMT019-7	0.018	53.543	0.013	0.006	0.004	10.46	0	15.757	13.485	6.714
OCUBMT019-14	71.442	0.872	0.028	0.007	0	1.561	0.011	0.095	9.884	16.1
OCUBMT019-21	68.86	0	1.277	0.848	0.011	17.832	2.225	0.102	0.757	8.088
OCUBMT019-28	34.524	0	0.009	0.026	0.009	50.735	1.582	0	0.017	13.098
OCUBMT019-35	5.897	0.066	1.1	0	0	73.724	7.266	0	8.652	3.295
OCUBMT019-42	3.839	0.105	2.739	0	0	39.197	5.744	0	9.682	38.694
	Enterococcus	Bacteroides	Streptococcus	Staphylococcus	Veillonella	Parabacteroides	Lactobacillus	Clostridium	Bifidobacterium	Others
OCUBMT021-pre	0	43.032	5.878	0.027	0.01	5.172	2.519	0.569	3.293	39.5
OCUBMT021-0	0.029	35.07	4.449	0	0	7.711	0.022	0.487	8.349	43.883
OCUBMT021-7	42.833	2.827	1.251	0.01	1.497	0.841	1.465	0.313	8.101	40.862
OCUBMT021-21	53.709	0.973	0.01	1.487	0	0	2.213	0	32.413	9.195
OCUBMT021-28	1.055	34.94	1.533	0.049	1.559	0	4.817	5.74	9.935	40.372
OCUBMT021-35	0.158	37.608	7.61	0	1.976	0.034	3.803	9.657	8.624	30.53
OCUBMT021-42	0.64	33.164	9.851	0.016	0.104	1.853	10.297	5.588	7.695	30.792
OCUBMT021-49	0.028	34.01	5.388	0	0.324	13.581	2.457	7.467	5.461	31.284
	Enterococcus	Bacteroides	Streptococcus	Staphylococcus	Veillonella	Parabacteroides	Lactobacillus	Clostridium	Bifidobacterium	Others
OCUBMT025-pre	2.229	0.017	18.112	0	0.403	0	0.66	0	0	78.579
OCUBMT025-0	9.424	0	0.192	0.009	3.704	0.002	4.417	1.287	0	80.965
OCUBMT025-7	19.773	0.051	0.129	0.016	5.565	0	4.423	0	0	70.043
OCUBMT025-14	68.298	0.008	0.112	13.204	0.015	0	16.833	0	0	1.53
OCUBMT025-21	0.044	0.009	0.018	1.047	0	0	97.257	0	0.015	1.61
OCUBMT025-28	0.013	0.002	4.556	0.021	0.417	0	7.04	0	0	87.951
OCUBMT025-35	0.339	6.427	0.662	0	0	1.082	0.788	0.006	0	90.696
OCUBMT025-42	0.039	0.439	0.05	12.737	0	0.015	59.84	0	0	26.88
OCUBMT025-49	0.084	0	2.844	48.804	0	0	39.822	0	0	8.446
OCUBMT025-56	0.026	0.023	0.11	0.05	2.651	0.012	0.254	0	0	96.874
OCUBMT025-63	0.77	0	8.166	0.019	0.56	0	0.405	0	0	90.08
OCUBMT025-70	17.888	0.014	7.417	0	5.387	0.007	0.228	12.776	0	56.283
	Enterococcus	Bacteroides	Streptococcus	Staphylococcus	Veillonella	Parabacteroides	Lactobacillus	Clostridium	Bifidobacterium	Others
OCUBMT029-pre	5.32	7.397	0.653	0.072	0	37.567	2.519	14.685	0.006	31.781
OCUBMT029-0	98.735	0.011	0.079	0.04	0	0.015	0.069	0.112	0	0.939
OCUBMT029-7	91.747	0.01	5.683	0.131	0	0	0.073	0.011	1.559	0.786
	Enterococcus	Bacteroides	Streptococcus	Staphylococcus	Veillonella	Parabacteroides	Lactobacillus	Clostridium	Bifidobacterium	Others
OCUBMT030-pre	0.097	17.293	1.138	0	0.014	15.616	0	1.9	0.138	63.804
OCUBMT030-0	0	24.243	0	0.013	0	17.806	0.007	5.639	0.011	52.281
OCUBMT030-7	0	0.095	5.184	0.298	17.745	0	5.333	0.016	0	71.329
OCUBMT030-14	0.031	0.093	0.853	3.283	26.469	0.098	1.393	0.024	0	67.756
OCUBMT030-21	0.042	0.027	2.045	0.033	34.724	0	3.578	0.007	0	59.544
OCUBMT030-28	0	0.009	5.979	0.032	4.991	0	25.525	48.849	0	14.615
OCUBMT030-35	45.913	0.109	8.372	0.025	1.494	0.008	2.322	30.44	0	11.317
	Enterococcus	Bacteroides	Streptococcus	Staphylococcus	Veillonella	Parabacteroides	Lactobacillus	Clostridium	Bifidobacterium	Others
OCUBMT031-pre	36.255	46.515	0	0.039	0.028	16.377	0	0	0	0.786
OCUBMT031-0	21.334	26.268	7.038	0.01	1.364	8.496	0	15.469	0	20.021
OCUBMT031-7	37.165	45.818	0	0.053	0.036	16.228	0.008	0	0	0.692
OCUBMT031-14	31.776	59.178	0.228	0.175	0.012	5.674	0.006	0	0	2.951
OCUBMT031-21	24.52	50.094	4.401	0.03	0.143	13.576	4.125	0	0.784	2.327
OCUBMT031-28	44.368	41.543	0.006	0.01	0.013	13.469	0.032	0	0	0.559
OCUBMT031-35	11.439	47.732	5.177	0	6.534	23.917	0	0	0	5.201
OCUBMT031-42	2.395	31.501	15.458	0	4.513	8.378	0	20.986	0	16.769
OCUBMT031-49	0.144	3.314	3.88	0	16.413	0.63	1.476	22.59	0	51.553
OCUBMT031-63	0.039	19.806	3.938	0	8.802	3.764	1.531	10.928	0.027	51.165
	Enterococcus	Bacteroides	Streptococcus	Staphylococcus	Veillonella	Parabacteroides	Lactobacillus	Clostridium	Bifidobacterium	Others
OCUBMT032-pre	7.333	36.648	7.879	0.114	0	20.309	0.006	11.042	0	16.669
OCUBMT032-0	22.203	16.953	10.019	0.082	0	44.031	0.02	4.472	0	2.22
OCUBMT032-7	0.104	0.309	89.041	1.011	6.221	0.05	0.325	0	0	2.939
OCUBMT032-14	98.698	0.116	0.137	0.209	0.005	0.032	0.081	0.006	0.006	0.71
OCUBMT032-21	48.127	50.821	0	0.696	0.006	0.163	0.028	0	0	0.159
OCUBMT032-28	1.155	65.169	0.003	3.284	0.128	24.103	5.723	0	0.013	0.422
OCUBMT032-35	29.009	42.238	0	7.52	0.009	4.511	11.987	0	0	4.726
	Enterococcus	Bacteroides	Streptococcus	Staphylococcus	Veillonella	Parabacteroides	Lactobacillus	Clostridium	Bifidobacterium	Others
OCUBMT034-pre	3.923	35.586	4.421	0.028	0	4.212	1.695	11.623	0.334	38.178
OCUBMT034-0	0.01	7.96	6.881	0.047	0	32.319	0.239	8.898	0	43.646
OCUBMT034-21	1.162	6.554	0.243	0.46	0	0.837	1.536	0	0.172	89.036
OCUBMT034-28	0	0.025	0	99.837	0	0.012	0.018	0	0	0.108
OCUBMT034-35	0	0.021	0	96.014	0.004	0	1.768	0	0	2.193
OCUBMT034-42	0	0.013	0	63.98	0	0	5.428	0	0	30.579
OCUBMT034-49	0	0.011	0.006	89.665	0	0.008	0.967	0.003	0	9.34
OCUBMT034-56	0.481	5.401	0.198	0.033	0	0.963	1.054	0	0.797	91.073
OCUBMT034-63	74.005	0.14	0.032	3.985	0	0.008	0.026	0	0	21.804
	Enterococcus	Bacteroides	Streptococcus	Staphylococcus	Veillonella	Parabacteroides	Lactobacillus	Clostridium	Bifidobacterium	Others
OCUBMT035-pre	0.032	12.328	4.373	0.217	0	1.391	0.01	9.111	0	72.538
OCUBMT035-0	26.815	5.803	4.585	0	0.045	1.392	0.018	15.927	0	45.415
OCUBMT035-7	0.275	67.553	0	0	0.048	0.889	1.424	0	0	29.811
OCUBMT035-35	6.145	0.016	2.618	0.036	0.018	0	0.122	0	0.093	90.952
OCUBMT035-42	1.482	0.024	0.008	0.003	0.01	0	0.146	0	0	98.327
OCUBMT035-49	4.981	0.113	0.44	0.014	0.005	0.016	0.71	0	0.002	93.719
OCUBMT035-56	13.346	0.178	7.582	0.075	0.01	0.046	0.432	0	0.028	78.303
	Enterococcus	Bacteroides	Streptococcus	Staphylococcus	Veillonella	Parabacteroides	Lactobacillus	Clostridium	Bifidobacterium	Others
OCUBMT038-pre	16.415	0.051	49.548	17.614	0	0	4.189	0	10.33	1.853
OCUBMT038-0	70.553	0.091	25.287	0.148	0.012	0.006	2.879	0	0.85	0.174
OCUBMT038-14	99.468	0.115	0.026	0.099	0.031	0	0.023	0	0	0.238
OCUBMT038-21	98.322	0.024	0.692	0.04	0.596	0	0.072	0	0	0.254
OCUBMT038-28	92.83	0.018	1.814	2.683	0.262	0.011	1.109	0	0	1.273
OCUBMT038-35	89.75	0.041	1.146	0.037	0.107	0	2.666	0	0	6.253
OCUBMT038-42	40.948	0.029	10.617	0.082	16.698	0.002	12.264	0	0	19.36
OCUBMT038-49	11.823	0.05	3.724	0.02	1.381	0.014	2.002	0.011	0	80.975
	Enterococcus	Bacteroides	Streptococcus	Staphylococcus	Veillonella	Parabacteroides	Lactobacillus	Clostridium	Bifidobacterium	Others
OCUBMT039-pre	0.755	11.852	0.6	0.006	0.013	2.072	0.021	0.626	0.017	84.038
OCUBMT039-0	1.38	19.961	1.034	0.021	0.025	6.818	0.108	5.068	0.002	65.583
OCUBMT039-7	0.242	29.299	0.429	0.017	0	8.566	0.055	5.248	0.019	56.125
OCUBMT039-14	0.341	23.994	0.653	0.014	0	3.531	0.193	4.608	0.02	66.646
OCUBMT039-21	82.751	0.033	3.312	0.003	0	12.657	0	0.181	0	1.063
OCUBMT039-28	80.958	0.03	9.044	4.596	0	0.009	1.107	0	3.885	0.371
OCUBMT039-35	5.171	0.058	53.377	2.025	0.766	0	4.601	0	0.014	33.988
OCUBMT039-42	14.279	0.04	0.375	1.072	28.16	0.018	23.554	0	0	32.502
	Enterococcus	Bacteroides	Streptococcus	Staphylococcus	Veillonella	Parabacteroides	Lactobacillus	Clostridium	Bifidobacterium	Others
OCUBMT040-pre	1.429	0.038	7.562	0.016	10.759	0	3.211	1.914	27.836	47.235
OCUBMT040-0	28.656	1.438	7.349	11.959	0	0.429	0.156	0	0.088	49.925
OCUBMT040-7	93.303	0.03	0.325	4.766	0	0.01	0	0	0	1.566
OCUBMT040-14	99.586	0.015	0.029	0.216	0	0	0.006	0	0	0.148
OCUBMT040-21	95.967	0.024	0.124	3.63	0	0.012	0.006	0	0	0.237
OCUBMT040-28	56.923	0.055	7.454	28.059	0	0	0	0	0.004	7.505
OCUBMT040-35	88.855	0.017	1.244	9.094	0	0	0	0	0	0.79
OCUBMT040-42	99.787	0.013	0.01	0.026	0.005	0	0.022	0	0	0.137
OCUBMT040-49	65.817	0.055	15.094	12.644	0	0	0	0.008	0	6.382
OCUBMT040-56	82.102	0.057	1.143	16.11	0	0.006	0	0	0	0.582
	Enterococcus	Bacteroides	Streptococcus	Staphylococcus	Veillonella	Parabacteroides	Lactobacillus	Clostridium	Bifidobacterium	Others
OCUBMT041-pre	0.265	0.812	75.493	16.453	0.008	0.21	0.177	0.007	0	6.575
OCUBMT041-0	0.198	0.15	29.155	69.032	0.006	0.034	0.004	0	0.009	1.412
OCUBMT041-14	97.725	0.036	0.125	1.099	0.011	0.025	0.02	0	0.022	0.937
	Enterococcus	Bacteroides	Streptococcus	Staphylococcus	Veillonella	Parabacteroides	Lactobacillus	Clostridium	Bifidobacterium	Others
OCUBMT043-pre	6.391	14.801	51.015	0.024	0.015	0.116	0.02	0.01	0.006	27.602
OCUBMT043-0	9.771	11.873	68.869	0.021	0.009	0.006	0.008	0	0	9.443
OCUBMT043-7	0.121	0.669	73.381	0.145	0.406	0.175	20.941	0.007	0	4.155
OCUBMT043-14	74.398	1.394	3.132	0.44	3.27	0.183	0.043	0.023	0	17.117
OCUBMT043-21	57.526	0.821	27.873	5.233	0	0.197	1.076	0.019	0.027	7.228
OCUBMT043-28	21.902	1.514	18.644	46.406	0.06	0.204	0.608	0	0	10.662
OCUBMT043-35	83.41	0.012	10.413	1.655	0	0	2.753	0	0.004	1.753
OCUBMT043-42	60.658	0.009	34.811	0.026	0.107	0.023	0.37	0.017	0.674	3.305
OCUBMT043-49	94.2	0.003	3.456	0.042	0.266	0.012	0.473	0.025	0	1.523
	Enterococcus	Bacteroides	Streptococcus	Staphylococcus	Veillonella	Parabacteroides	Lactobacillus	Clostridium	Bifidobacterium	Others
OCUBMT045-pre	0	28.674	0.296	0.005	8.39	2.345	0.256	0.923	10.186	48.925
OCUBMT045-7	0.313	88.895	0	2.949	6.04	0	0.69	0	0.019	1.094
OCUBMT045-14	0.087	0.008	98.719	0	0.247	0	0.922	0	0	0.017
OCUBMT045-21	25.524	1.739	0.135	6.427	29.195	0.28	0.289	0	0.203	36.208
OCUBMT045-28	0.352	0.068	0.008	0.112	0.638	0	97.214	0.005	0.015	1.588
OCUBMT045-42	4.158	0.012	1.13	0.491	29.77	0.015	22.305	0	0	42.119
OCUBMT045-49	98.57	0.063	0.066	0.019	0.271	0.011	0.043	0	0	0.957
OCUBMT045-56	0.133	0.006	0.207	20.14	72.104	0	0.079	0	0	7.331
OCUBMT045-63	0.382	0.131	0.257	23.175	72.695	0.011	0.024	0.012	0	3.313
	Enterococcus	Bacteroides	Streptococcus	Staphylococcus	Veillonella	Parabacteroides	Lactobacillus	Clostridium	Bifidobacterium	Others
OCUBMT046-pre	4.606	0.563	0.467	0.128	2.071	0.035	0.099	54.873	0	37.158
OCUBMT046-0	21.516	0.542	0.014	0.057	0.037	0.024	0.012	45.77	0	32.028
OCUBMT046-14	96.003	0.009	2.346	0.061	0.081	0	0.318	0.012	0.84	0.33
OCUBMT046-21	96.372	0.013	2.496	0.032	0.012	0	0.503	0.017	0.399	0.156
OCUBMT046-28	83.896	0.012	1.345	0.264	7.405	0.004	1.748	0	0.29	5.036
	Enterococcus	Bacteroides	Streptococcus	Staphylococcus	Veillonella	Parabacteroides	Lactobacillus	Clostridium	Bifidobacterium	Others
OCUBMT047-pre	0.533	6.605	5.133	0	0.009	6.51	0	2.634	0.05	78.526
OCUBMT047-0	1.375	11.378	11.718	0.028	0.033	6.886	0.036	4.049	13.604	50.893
OCUBMT047-7	4.899	50.533	14.339	0	0.066	7.044	0.023	3.651	4.545	14.9
OCUBMT047-21	1.498	36.301	0.058	0.011	2.298	19.797	0	6.696	0	33.341
OCUBMT047-28	0.083	0.022	29.802	0	0.044	69.897	0	0.012	0.012	0.128
OCUBMT047-35	3.691	55.073	4.962	0.012	12.836	16.85	5.168	0	0	1.408
OCUBMT047-42	39.341	25.501	0.018	0.008	2.855	16.338	4.591	0	0	11.348
	Enterococcus	Bacteroides	Streptococcus	Staphylococcus	Veillonella	Parabacteroides	Lactobacillus	Clostridium	Bifidobacterium	Others
OCUBMT050-pre	1.078	16.042	8.139	0.014	0.007	3.218	0	0.67	5.902	64.93
OCUBMT050-0	92.726	0.078	5.058	0	0	0.084	0	0.106	0.495	1.453
OCUBMT050-7	96.195	0.019	3.503	0.021	0.003	0.012	0.002	0.013	0.004	0.228
OCUBMT050-14	98.12	0.023	0.719	0.217	0.004	0	0	0.012	0.28	0.625
	Enterococcus	Bacteroides	Streptococcus	Staphylococcus	Veillonella	Parabacteroides	Lactobacillus	Clostridium	Bifidobacterium	Others
OCUBMT052-pre	0.557	35.918	1.772	0	12.58	14.072	0.016	3.129	0	31.956
OCUBMT052-0	0.615	32.44	8.431	0	21.243	13.048	0	0.054	0	24.169
OCUBMT052-21	92.452	0.406	4.897	0.027	0	0.017	0	0	0	2.201
OCUBMT052-28	66.527	0.223	31.273	0.015	0	0.096	0.009	0	0.052	1.805
OCUBMT052-63	79.25	0.012	15.546	0.004	0.857	0	0.199	0	0.193	3.939
Extended Data Fig. 1b
	Enterococcus	Bacteroides	Streptococcus	Staphylococcus	Veillonella	Parabacteroides	Lactobacillus	Clostridium	Bifidobacterium	Others
OCUBMT002-pre	0.022	39.043	0	0	0.008	12.213	0	15.689	0.131	32.894
OCUBMT002-7	0.033	9.916	0.054	0.904	0	0.661	0.008	2.692	2.311	83.421
OCUBMT002-14	0	7.947	0	0.057	0.03	1.744	0.03	24.821	0.024	65.347
OCUBMT002-21	0.11	9.47	0.147	0.015	0.008	0.733	0	1.263	0	88.254
OCUBMT002-28	0	15.581	0.071	0	0	1.972	0	9.717	0	72.659
OCUBMT002-35	0.04	12.989	0.697	0	0.013	2.127	0	5.847	0	78.287
OCUBMT002-42	0.023	24.37	0.406	0	0	2.889	0	7.013	0	65.299
OCUBMT002-49	0.047	3.223	0.846	0	0	0.033	0	3.025	0	92.826
OCUBMT002-56	0.04	74.094	2.926	0.008	1.384	0.218	0	14.821	0.02	6.489
	Enterococcus	Bacteroides	Streptococcus	Staphylococcus	Veillonella	Parabacteroides	Lactobacillus	Clostridium	Bifidobacterium	Others
OCUBMT006-pre	0.201	31.047	0.19	0.007	4.292	0	0.024	7.098	4.737	52.404
OCUBMT006-0	0.324	41.208	0.612	0.014	3.571	0	0	18.433	3.93	31.908
	Enterococcus	Bacteroides	Streptococcus	Staphylococcus	Veillonella	Parabacteroides	Lactobacillus	Clostridium	Bifidobacterium	Others
OCUBMT010-pre	0	0	26.33	0	0.408	0	0.015	0	4.065	69.182
OCUBMT010-0	0.022	11.815	0.029	0	0.142	0	0.175	22.357	0	65.46
OCUBMT010-7	0	21.919	0.389	0	0.164	0	0.013	1.8	0	75.715
OCUBMT010-14	0.022	42.773	5.279	0	6.505	0	0.009	9.447	0	35.965
OCUBMT010-21	0	37.93	12.528	0	2.573	0	0	14.167	0.004	32.798
OCUBMT010-28	0	57.203	0.009	0	1.098	0.015	0	0.028	0	41.647
OCUBMT010-35	0.046	44.327	10.806	0.012	5.863	0	0.016	15.223	0.571	23.136
OCUBMT010-42	8.894	37.589	10.092	0.015	0.025	0	0.454	5.084	0	37.847
	Enterococcus	Bacteroides	Streptococcus	Staphylococcus	Veillonella	Parabacteroides	Lactobacillus	Clostridium	Bifidobacterium	Others
OCUBMT013-pre	0.539	27.984	3.618	0.019	0.034	0	0	4.263	0	63.543
OCUBMT013-0	0.58	0.435	18.538	0	0.2	0	0	7.025	0	73.222
OCUBMT013-7	1.083	1.052	26.057	0	0.079	0	0.007	8.73	0	62.992
OCUBMT013-14	1.182	0.914	27.251	0	0.24	0	0.497	4.705	0.056	65.155
OCUBMT013-21	3.096	1.073	22.385	0	0.073	0	0.707	3.757	0.015	68.894
OCUBMT013-28	2.493	0.865	27.142	0	0.537	0	0.438	2.908	0.015	65.602
OCUBMT013-35	1.303	18.57	4.633	0	0	0.044	0.124	4.685	0	70.641
	Enterococcus	Bacteroides	Streptococcus	Staphylococcus	Veillonella	Parabacteroides	Lactobacillus	Clostridium	Bifidobacterium	Others
OCUBMT020-pre	0	37.745	7.745	0	0	5.935	0.25	1.053	18.341	28.931
OCUBMT020-0	0.013	31.771	0.195	0	0	1.837	0.848	7.372	18.742	39.222
OCUBMT020-7	0.009	43.074	11.146	0.047	0	0	0.816	3.363	11.238	30.307
OCUBMT020-21	1.554	0.011	1.292	44.277	0.666	0.013	0.876	1.118	0	50.193
OCUBMT020-28	4.636	0.026	0.048	4.339	0	0	0	0	0	90.951
OCUBMT020-35	0.068	0.019	96.577	0.566	0.019	0	0.069	0	0	2.682
OCUBMT020-42	0.012	0	23.2	72.368	0.012	0	4.12	0	0	0.288
OCUBMT020-49	0	0.012	15.569	40.247	0.01	0	43.814	0	0	0.348
OCUBMT020-63	0.022	0	34.064	30.437	0.011	0	19.326	0	11.444	4.696
OCUBMT020-70	1.89	0	31.459	3.141	0.023	0	11.761	8.704	11.881	31.141
OCUBMT020-77	7.813	0	6.087	0.876	0	0	0.397	18.689	3.451	62.687
OCUBMT020-84	0.673	0	8.944	0.03	23.665	0	2.677	32.727	10.368	20.916
OCUBMT020-91	3.885	0	7.879	0.018	21.504	0	3.267	26.279	5.733	31.435
OCUBMT020-98	2.36	0.013	6.147	0.004	7.71	0	7.663	20.92	14.502	40.681
	Enterococcus	Bacteroides	Streptococcus	Staphylococcus	Veillonella	Parabacteroides	Lactobacillus	Clostridium	Bifidobacterium	Others
OCUBMT023-pre	0.098	16.251	8.957	0	0.019	21.661	6.301	3.042	1.6	42.071
OCUBMT023-35	0.386	21.614	12.54	0.934	14.678	12.17	14.804	0	0.117	22.757
OCUBMT023-42	1.98	41.572	15.222	0.033	4.528	4.73	21.343	0	0.311	10.281
OCUBMT023-49	0.97	22.305	25.362	0.011	24.381	0.293	5.429	0	0.037	21.212
	Enterococcus	Bacteroides	Streptococcus	Staphylococcus	Veillonella	Parabacteroides	Lactobacillus	Clostridium	Bifidobacterium	Others
OCUBMT024-pre	0	0	11.889	0.765	2.753	0.009	19.183	0	0	65.401
OCUBMT024-14	0	0.008	0.004	88.992	0	0.007	0.05	0	0	10.939
	Enterococcus	Bacteroides	Streptococcus	Staphylococcus	Veillonella	Parabacteroides	Lactobacillus	Clostridium	Bifidobacterium	Others
OCUBMT026-pre	0	7.762	0.314	0.046	0	17.201	0	0.465	15.946	58.266
OCUBMT026-7	0	35.943	0.318	0.028	0.078	9.616	0.003	9.684	1.669	42.661
OCUBMT026-14	0.017	50.332	0.009	0	0.009	24.748	0.011	4.193	0.02	20.661
OCUBMT026-21	0.069	23.967	0.008	0	0	21.189	0	3.01	0	51.757
	Enterococcus	Bacteroides	Streptococcus	Staphylococcus	Veillonella	Parabacteroides	Lactobacillus	Clostridium	Bifidobacterium	Others
OCUBMT027-pre	0.016	36.923	5.443	0.005	2.619	11.416	0.617	2.585	3.657	36.719
OCUBMT027-0	0.026	21.617	2.054	0	0.077	15.358	0.184	10.716	17.582	32.386
OCUBMT027-7	0.047	0.063	20.299	43.781	3.113	0	1.639	0	0	31.058
OCUBMT027-21	0.018	0.808	0.141	91.547	0	0.136	0.004	0.003	0	7.343
OCUBMT027-28	0.012	0	0.371	8.701	74.922	0	1.372	0	0	14.622
OCUBMT027-35	0	0.007	2.892	86.301	1.479	0	0.017	0	0	9.304
OCUBMT027-42	0	0.021	0.007	99.473	0	0.018	0.025	0	0	0.456
OCUBMT027-56	14.246	0.02	29.623	0.056	0.787	0	6.559	0.275	0	48.434
OCUBMT027-63	0.039	0	5.509	0.007	0.284	0.004	0.253	20.752	0.543	72.609
OCUBMT027-70	2.256	0.037	22.799	0.048	1.928	0.013	2.205	19.879	0	50.835
	Enterococcus	Bacteroides	Streptococcus	Staphylococcus	Veillonella	Parabacteroides	Lactobacillus	Clostridium	Bifidobacterium	Others
OCUBMT036-pre	0.029	1.289	0.465	0.018	1.462	0.016	0.012	11.547	14.066	71.096
OCUBMT036-0	0.038	20.423	6.557	0	0.117	1.816	0.03	15.023	0.019	55.977
	Enterococcus	Bacteroides	Streptococcus	Staphylococcus	Veillonella	Parabacteroides	Lactobacillus	Clostridium	Bifidobacterium	Others
OCUBMT037-pre	0.02	8.227	0.679	0	0.044	0.092	0	0.017	3.952	86.969
OCUBMT037-0	0.012	4.703	0.007	0	0.005	1.208	0.002	0.897	0.054	93.112
OCUBMT037-7	0	0.192	0.368	1.047	51.843	0.03	0	0.048	0.062	46.41
OCUBMT037-14	0	0.079	0.02	2.066	54.827	0	0.052	0.013	0.009	42.934
OCUBMT037-28	0	0.214	0	1.393	49.461	0.019	0	0	0	48.913
OCUBMT037-35	0	0.03	0.033	1.103	34.838	0	0.901	0	0	63.095
OCUBMT037-42	0	0.088	0	1.597	13.585	0	0.003	0	0	84.727
	Enterococcus	Bacteroides	Streptococcus	Staphylococcus	Veillonella	Parabacteroides	Lactobacillus	Clostridium	Bifidobacterium	Others
OCUBMT042-pre	0	36.51	5.431	0	0	0	0.032	0.665	3.582	53.78
OCUBMT042-0	0.008	19.963	0.663	0.003	0.148	0	0.002	3.708	0.056	75.449
OCUBMT042-7	0	0.395	40.794	0.011	0.054	0	0	4.498	0.245	54.003
OCUBMT042-14	1.032	4.903	0	2.264	0	1.413	0.778	0	0.546	89.064
	Enterococcus	Bacteroides	Streptococcus	Staphylococcus	Veillonella	Parabacteroides	Lactobacillus	Clostridium	Bifidobacterium	Others
OCUBMT048-pre	0.533	29.202	0.752	0	0.023	6.333	0.987	2.006	0	60.164
OCUBMT048-7	2.251	7.032	0.452	5.436	0.44	1.359	0.518	0.655	0	81.857
	Enterococcus	Bacteroides	Streptococcus	Staphylococcus	Veillonella	Parabacteroides	Lactobacillus	Clostridium	Bifidobacterium	Others
OCUBMT051-pre	0.072	36.677	8.832	0.19	0.758	0.004	1.361	6.216	25.813	20.077
OCUBMT051-0	0.078	30.962	2.431	0.143	0.151	0	0.623	4.053	25.553	36.006
OCUBMT051-7	0.214	99.175	0.086	0.009	0.135	0.004	0.065	0	0	0.312
OCUBMT051-14	0.216	97.672	1.379	0.009	0.282	0	0.197	0	0.092	0.153
OCUBMT051-21	4.546	5.033	0.016	0.017	9.415	0	0.945	1.347	0	78.681
OCUBMT051-28	0.774	2.549	0.087	0.108	47.095	0.243	0.96	0.093	0.402	47.689
OCUBMT051-35	0.238	2.507	0.066	23.377	27.867	0.289	6.493	0	1.104	38.059
OCUBMT051-42	0.225	0.589	0.042	17.371	28.725	0.078	25.252	0	0.634	27.084
	Enterococcus	Bacteroides	Streptococcus	Staphylococcus	Veillonella	Parabacteroides	Lactobacillus	Clostridium	Bifidobacterium	Others
OCUBMT058-pre	0.063	28.273	0.015	0	0.013	44.028	0.012	12.917	0	14.679
OCUBMT058-0	0	31.414	0.071	0	0.062	20.537	0.003	8.417	0	39.496
OCUBMT058-14	0	0	0.006	0.433	66.779	0	0.142	0	0.01	32.63
OCUBMT058-35	0	0.021	2.114	63.971	1.032	0	0.861	0	0	32.001
OCUBMT058-42	0	0.009	0.125	15.078	0.912	0	57.866	0	0	26.01
OCUBMT058-49	0	0.036	3.263	0.122	2.609	0	33.576	0	0.044	60.35
OCUBMT058-56	0	0.056	6.451	0.042	0.606	0	27.753	0	0.139	64.953
OCUBMT058-63	0	0.023	10.403	0	0.59	0	7.379	0	2.547	79.058
OCUBMT058-70	0	0.038	1.422	0	29.395	0	0.519	0	10.086	58.54
	Enterococcus	Bacteroides	Streptococcus	Staphylococcus	Veillonella	Parabacteroides	Lactobacillus	Clostridium	Bifidobacterium	Others
OCUBMT062-pre	0.031	23.304	1.138	0	0.004	8.724	0	0.762	1.872	64.165
OCUBMT062-0	2.466	16.042	0.04	0	0.018	8.04	0	5.241	3.415	64.738
