# Supplementary material for: An enterococcal phage-derived enzyme suppresses graft-versus-host disease
Source: Nature. 2024 Jul 10;632(8023):174–81. doi: 10.1038/s41586-024-07667-8 (PMC11291292; doi:10.1038/s41586-024-07667-8)
Supplement: Supplementary file 8 — Source Data Extended Data Fig. 3 [file 41586_2024_7667_MOESM8_ESM.xlsx]

## Sheet: Sheet 1
	Time (hours)	Patient012_7_1		Patient012_7_2		Patient016_14_1		Patient016_14_2		Patient019_14_1		Patient038_35_1		Patient038_35_6		Patient040_35_1		Patient040_35_2		Patient040_42_1		Patient040_42_3		Patient046_14_1		Patient046_14_2		Patient046_21_1		Patient046_21_2		Patient050_7_3		Patient052_21_1		Patient052_21_2		Patient052_28_1
		EF001	His-SUMO	EF001	His-SUMO	EF001	His-SUMO	EF001	His-SUMO	EF001	His-SUMO	EF001	His-SUMO	EF001	His-SUMO	EF001	His-SUMO	EF001	His-SUMO	EF001	His-SUMO	EF001	His-SUMO	EF001	His-SUMO	EF001	His-SUMO	EF001	His-SUMO	EF001	His-SUMO	EF001	His-SUMO	EF001	His-SUMO	EF001	His-SUMO	EF001	His-SUMO
	0	0.432	0.474	0.592	0.578	0.724	0.821	0.482	0.516	0.529	0.469	0.816	0.71	0.346	0.403	0.335	0.337	0.413	0.416	0.47	0.543	0.439	0.524	0.538	0.499	0.485	0.664	0.603	0.63	0.612	0.701	0.337	0.402	0.382	0.396	0.407	0.449	0.634	0.685
	1	0.439	0.483	0.603	0.587	0.736	0.839	0.478	0.518	0.531	0.465	0.815	0.707	0.339	0.404	0.33	0.34	0.42	0.418	0.477	0.558	0.43	0.514	0.546	0.511	0.47	0.663	0.598	0.626	0.611	0.702	0.331	0.393	0.376	0.395	0.401	0.448	0.612	0.661
	2	0.438	0.484	0.601	0.586	0.735	0.841	0.477	0.516	0.528	0.461	0.812	0.707	0.342	0.404	0.33	0.332	0.411	0.413	0.475	0.547	0.424	0.505	0.55	0.51	0.461	0.665	0.596	0.629	0.608	0.707	0.33	0.397	0.381	0.397	0.397	0.446	0.601	0.648
	3	0.436	0.483	0.598	0.584	0.735	0.836	0.475	0.511	0.524	0.455	0.807	0.699	0.335	0.4	0.33	0.33	0.413	0.415	0.47	0.55	0.418	0.497	0.549	0.516	0.467	0.664	0.594	0.626	0.608	0.706	0.329	0.393	0.376	0.394	0.396	0.442	0.592	0.637
	4	0.436	0.485	0.597	0.584	0.734	0.841	0.467	0.506	0.517	0.451	0.8	0.693	0.333	0.4	0.329	0.332	0.416	0.419	0.478	0.553	0.419	0.495	0.549	0.517	0.46	0.665	0.596	0.621	0.606	0.705	0.329	0.394	0.369	0.388	0.395	0.442	0.585	0.629
	5	0.436	0.482	0.596	0.585	0.732	0.843	0.461	0.499	0.513	0.445	0.794	0.684	0.34	0.398	0.325	0.335	0.412	0.42	0.476	0.557	0.417	0.491	0.545	0.512	0.458	0.665	0.593	0.619	0.607	0.706	0.327	0.389	0.362	0.388	0.389	0.444	0.579	0.622
	6	0.432	0.482	0.594	0.582	0.729	0.832	0.458	0.498	0.512	0.44	0.787	0.684	0.332	0.402	0.325	0.331	0.415	0.422	0.475	0.549	0.415	0.487	0.54	0.502	0.453	0.669	0.592	0.619	0.607	0.706	0.327	0.388	0.358	0.385	0.391	0.438	0.571	0.616
	7	0.432	0.481	0.592	0.579	0.729	0.832	0.451	0.491	0.507	0.438	0.779	0.674	0.332	0.403	0.328	0.332	0.415	0.42	0.475	0.546	0.413	0.482	0.538	0.499	0.452	0.667	0.593	0.615	0.606	0.706	0.327	0.383	0.354	0.388	0.387	0.437	0.564	0.608
	8	0.429	0.474	0.587	0.58	0.727	0.829	0.446	0.488	0.502	0.43	0.775	0.667	0.332	0.401	0.327	0.335	0.418	0.417	0.463	0.548	0.411	0.482	0.536	0.492	0.451	0.664	0.589	0.615	0.604	0.7	0.318	0.382	0.351	0.38	0.383	0.433	0.558	0.6
	9	0.427	0.469	0.585	0.578	0.727	0.827	0.441	0.482	0.489	0.425	0.77	0.663	0.331	0.402	0.323	0.33	0.411	0.419	0.467	0.539	0.408	0.478	0.528	0.489	0.452	0.663	0.589	0.615	0.605	0.701	0.314	0.376	0.345	0.376	0.376	0.429	0.551	0.593
	10	0.425	0.467	0.583	0.575	0.72	0.825	0.442	0.477	0.488	0.431	0.767	0.661	0.331	0.396	0.321	0.329	0.417	0.42	0.459	0.539	0.405	0.475	0.529	0.484	0.452	0.665	0.591	0.615	0.604	0.715	0.313	0.373	0.344	0.369	0.374	0.423	0.549	0.586
	11	0.424	0.465	0.582	0.574	0.721	0.826	0.437	0.476	0.487	0.418	0.76	0.661	0.328	0.4	0.321	0.328	0.407	0.412	0.458	0.533	0.403	0.473	0.529	0.478	0.451	0.666	0.59	0.612	0.604	0.715	0.306	0.367	0.333	0.366	0.365	0.418	0.541	0.582
	12	0.422	0.462	0.58	0.572	0.718	0.823	0.437	0.475	0.484	0.413	0.754	0.649	0.321	0.395	0.313	0.325	0.408	0.412	0.459	0.533	0.401	0.467	0.527	0.485	0.449	0.662	0.59	0.614	0.604	0.715	0.301	0.361	0.336	0.359	0.358	0.41	0.535	0.577
	13	0.418	0.461	0.577	0.57	0.717	0.824	0.429	0.469	0.476	0.411	0.746	0.644	0.321	0.395	0.313	0.324	0.4	0.412	0.46	0.536	0.4	0.465	0.52	0.476	0.451	0.662	0.586	0.608	0.599	0.714	0.292	0.358	0.325	0.351	0.352	0.404	0.529	0.57
	14	0.415	0.46	0.574	0.564	0.715	0.822	0.424	0.468	0.475	0.407	0.746	0.643	0.321	0.391	0.311	0.32	0.401	0.413	0.458	0.538	0.401	0.463	0.524	0.471	0.449	0.666	0.591	0.608	0.6	0.713	0.286	0.35	0.321	0.345	0.342	0.396	0.524	0.562
	15	0.415	0.458	0.571	0.561	0.713	0.817	0.423	0.463	0.475	0.403	0.738	0.638	0.314	0.385	0.314	0.32	0.394	0.407	0.458	0.533	0.393	0.462	0.514	0.47	0.446	0.661	0.587	0.606	0.599	0.713	0.279	0.342	0.315	0.336	0.331	0.39	0.52	0.558
	16	0.411	0.454	0.569	0.56	0.708	0.811	0.423	0.458	0.466	0.398	0.732	0.632	0.31	0.385	0.309	0.317	0.391	0.41	0.455	0.534	0.393	0.458	0.52	0.473	0.445	0.663	0.587	0.606	0.6	0.712	0.271	0.337	0.309	0.33	0.322	0.38	0.517	0.555
	17	0.409	0.452	0.564	0.557	0.706	0.807	0.412	0.455	0.461	0.393	0.73	0.628	0.307	0.379	0.306	0.31	0.389	0.404	0.461	0.54	0.389	0.458	0.52	0.465	0.442	0.659	0.586	0.613	0.598	0.713	0.26	0.328	0.303	0.316	0.31	0.367	0.511	0.55
	18	0.407	0.452	0.561	0.561	0.702	0.803	0.41	0.454	0.458	0.39	0.727	0.621	0.309	0.38	0.304	0.311	0.39	0.4	0.453	0.536	0.387	0.454	0.516	0.459	0.449	0.663	0.585	0.612	0.596	0.723	0.257	0.323	0.299	0.313	0.301	0.359	0.504	0.543
	19	0.403	0.448	0.557	0.55	0.701	0.797	0.407	0.449	0.452	0.381	0.724	0.621	0.308	0.38	0.301	0.308	0.382	0.396	0.459	0.533	0.387	0.452	0.514	0.453	0.447	0.662	0.586	0.609	0.6	0.709	0.256	0.318	0.296	0.304	0.291	0.352	0.499	0.541
	20	0.401	0.446	0.554	0.548	0.693	0.796	0.404	0.446	0.448	0.379	0.713	0.608	0.304	0.379	0.299	0.307	0.382	0.398	0.452	0.535	0.383	0.446	0.509	0.46	0.445	0.662	0.586	0.608	0.6	0.713	0.245	0.311	0.295	0.299	0.281	0.344	0.496	0.534
	21	0.4	0.444	0.549	0.542	0.689	0.794	0.398	0.441	0.445	0.374	0.709	0.606	0.301	0.375	0.298	0.302	0.381	0.394	0.449	0.529	0.382	0.445	0.499	0.447	0.445	0.661	0.586	0.607	0.597	0.714	0.236	0.306	0.293	0.287	0.271	0.335	0.49	0.528
	22	0.396	0.44	0.546	0.542	0.689	0.788	0.393	0.438	0.438	0.369	0.703	0.603	0.3	0.375	0.295	0.301	0.383	0.396	0.451	0.532	0.38	0.44	0.498	0.442	0.446	0.659	0.583	0.607	0.597	0.708	0.231	0.296	0.288	0.28	0.26	0.324	0.482	0.52
	23	0.393	0.447	0.541	0.538	0.681	0.786	0.395	0.438	0.439	0.369	0.699	0.601	0.298	0.369	0.295	0.303	0.379	0.39	0.442	0.527	0.375	0.438	0.495	0.436	0.448	0.659	0.589	0.607	0.598	0.71	0.222	0.289	0.286	0.27	0.25	0.316	0.478	0.517
	24	0.391	0.439	0.542	0.535	0.685	0.785	0.394	0.434	0.439	0.362	0.696	0.598	0.302	0.367	0.292	0.302	0.378	0.388	0.445	0.52	0.373	0.433	0.487	0.433	0.442	0.659	0.583	0.608	0.601	0.712	0.216	0.281	0.279	0.266	0.24	0.308	0.477	0.514
