# Supplementary material for: An enterococcal phage-derived enzyme suppresses graft-versus-host disease
Source: Nature. 2024 Jul 10;632(8023):174–81. doi: 10.1038/s41586-024-07667-8 (PMC11291292; doi:10.1038/s41586-024-07667-8)
Supplement: Supplementary file 9 — Source Data Extended Data Fig. 4 [file 41586_2024_7667_MOESM9_ESM.xlsx]

## Sheet: Sheet 1
	Time (hours)	Patient043_28_265		Patient031_49_77		Patient031_63_101		Patient031_63_113		Patient025_0_122
		EF001	His-SUMO	EF001	His-SUMO	EF001	His-SUMO	EF001	His-SUMO	EF001	His-SUMO
	0	0.731	0.707	0.738	0.677	0.605	0.716	0.665	0.678	0.694	0.727
	1	0.699	0.684	0.714	0.655	0.579	0.691	0.647	0.657	0.671	0.705
	2	0.687	0.671	0.7	0.643	0.567	0.677	0.635	0.647	0.663	0.694
	3	0.68	0.661	0.691	0.635	0.558	0.673	0.629	0.637	0.654	0.688
	4	0.687	0.651	0.681	0.629	0.551	0.662	0.616	0.629	0.649	0.679
	5	0.659	0.644	0.677	0.621	0.545	0.655	0.616	0.622	0.648	0.67
	6	0.65	0.634	0.67	0.616	0.54	0.644	0.604	0.615	0.636	0.666
	7	0.644	0.635	0.658	0.607	0.534	0.637	0.597	0.608	0.633	0.658
	8	0.636	0.623	0.651	0.603	0.528	0.634	0.591	0.603	0.627	0.654
	9	0.63	0.615	0.651	0.597	0.525	0.626	0.585	0.597	0.621	0.644
	10	0.626	0.611	0.638	0.591	0.52	0.621	0.58	0.592	0.614	0.64
	11	0.621	0.605	0.635	0.585	0.516	0.615	0.572	0.587	0.607	0.634
	12	0.612	0.599	0.627	0.578	0.512	0.606	0.57	0.582	0.604	0.629
	13	0.606	0.596	0.621	0.576	0.509	0.601	0.565	0.577	0.605	0.625
	14	0.599	0.586	0.612	0.569	0.5	0.593	0.561	0.571	0.592	0.616
	15	0.598	0.584	0.609	0.564	0.498	0.59	0.557	0.567	0.59	0.613
	16	0.591	0.579	0.606	0.561	0.498	0.584	0.553	0.561	0.59	0.608
	17	0.586	0.574	0.6	0.56	0.495	0.579	0.551	0.558	0.584	0.609
	18	0.58	0.568	0.594	0.551	0.49	0.576	0.547	0.554	0.578	0.598
	19	0.575	0.562	0.587	0.545	0.485	0.57	0.538	0.547	0.572	0.593
	20	0.57	0.557	0.583	0.541	0.484	0.564	0.533	0.539	0.569	0.587
	21	0.564	0.551	0.575	0.535	0.476	0.558	0.528	0.534	0.562	0.582
	22	0.557	0.547	0.568	0.528	0.473	0.554	0.523	0.528	0.556	0.574
	23	0.56	0.54	0.564	0.524	0.47	0.546	0.518	0.525	0.554	0.57
	24	0.549	0.538	0.56	0.524	0.468	0.543	0.514	0.523	0.549	0.564
