# Supplementary material for: An enterococcal phage-derived enzyme suppresses graft-versus-host disease
Source: Nature. 2024 Jul 10;632(8023):174–81. doi: 10.1038/s41586-024-07667-8 (PMC11291292; doi:10.1038/s41586-024-07667-8)
Supplement: Supplementary file 10 — Source Data Extended Data Fig. 5 [file 41586_2024_7667_MOESM10_ESM.xlsx]

## Sheet: Sheet 1
			CFU (×10^5/mg stool)				CFU (×10^5/mg stool)
	E. faecium Patient038_35_1	Vehicle 1	33.5		E. faecium Patient040_35_1	Vehicle 1	35
		Vehicle 2	35.5			Vehicle 2	28.5
		Vehicle 3	57.5			Vehicle 3	29.5
		Vehicle 4	39.5			Vehicle 4	30
		Endolysin 1	37.5			Endolysin 1	26
		Endolysin 2	47			Endolysin 2	26.5
		Endolysin 3	46.5			Endolysin 3	35
		Endolysin 4	47.5			Endolysin 4	26
