# Supplementary material for: An enterococcal phage-derived enzyme suppresses graft-versus-host disease
Source: Nature. 2024 Jul 10;632(8023):174–81. doi: 10.1038/s41586-024-07667-8 (PMC11291292; doi:10.1038/s41586-024-07667-8)
Supplement: Supplementary file 11 — Source Data Extended Data Fig. 6 [file 41586_2024_7667_MOESM11_ESM.xlsx]

## Sheet: Sheet 1
Extended Data Fig. 6a						Extended Data Fig. 6b
	Patient 031	CylLL ((×10^9 copies/μL)					Patient 031
		day0	day8	day15				IFN-g
	Vehicle 1	56.5764	48.0808	71.0775			Vehicle 1	377.59
	Vehicle 2	56.3567	40.6837	63.7171			Vehicle 2	28.41
	Vehicle 3	43.9428	37.5345	68.5508			Vehicle 3	182.54
	Vehicle 4	39.6584	36.9852	59.5059			Vehicle 4	255.96
	Vehicle 5	34.7148	39.8781	57.3088			Vehicle 5	759.98
	Vehicle 6	33.6163	27.9769	66.5368			Vehicle 6	452.43
	Vehicle 7	32.0417	27.9403	54.8919			Vehicle 7	295.86
	Vehicle 8	45.5175	33.6895	58.3341			Vehicle 8	157.5
	Vehicle 9	54.1962	63.4974	78.1816			Vehicle 9	51.36
	Endolysin 1	43.1006	16.6617	15.2701			Endolysin 1	20.99
	Endolysin 2	41.233	14.0983	11.0223			Endolysin 2	16.79
	Endolysin 3	44.8949	25.9263	17.4673			Endolysin 3	21.61
	Endolysin 4	48.5202	15.6363	10.766			Endolysin 4	21.11
	Endolysin 5	63.6439	12.5237	11.4251			Endolysin 5	22.73
	Endolysin 6	51.3765	16.4053	10.0336			Endolysin 6	24.39
	Endolysin 7	51.1568	32.9205	15.0138			Endolysin 7	5.38
	Endolysin 8	39.4387	28.5995	31.3825			Endolysin 8	4.69
	Endolysin 9	44.1259	20.0672	15.4532			Endolysin 9	10.12
	Endolysin 10	44.4189	34.4219	14.5378			Endolysin 10	34.42
	Patient 043	CylLL ((×10^9 copies/μL)					Patient 043
		day0	day8	day15				IFN-g
	Vehicle 1	41.4161	36.8387				Vehicle 1	316.09
	Vehicle 2	39.988	48.6301	41.7457			Vehicle 2	546.59
	Vehicle 3	41.0499	38.9993				Vehicle 3	586.18
	Vehicle 4	40.5739	47.6414				Vehicle 4	608.7
	Vehicle 5	45.1513	37.0585	37.5711			Vehicle 5	804.39
	Vehicle 6	40.757	47.0555				Vehicle 6	1004.69
	Vehicle 7	36.7289	58.2975	54.1962			Vehicle 7	257.56
	Vehicle 8	40.5739	48.3005	57.2722			Vehicle 8	954.53
	Vehicle 9	41.4161	45.078	52.768			Vehicle 9	351.27
	Vehicle 10	44.602	49.216	46.909			Vehicle 10	520.53
	Vehicle 11	37.4613	54.0131	58.8468			Vehicle 11	246.4
	Vehicle 12	42.5147	48.4836	61.1172			Vehicle 12	253.26
	Vehicle 13	67.4889	51.2666	52.3652			Vehicle 13	353.13
	Endolysin 1	39.6584	19.7743	11.3885			Endolysin 1	53.28
	Endolysin 2	40.3176	13.8054	21.8616			Endolysin 2	151.05
	Endolysin 3	40.2809	21.4588	13.3659			Endolysin 3	52.82
	Endolysin 4	36.3993	18.7489	15.0138			Endolysin 4	61.78
	Endolysin 5	42.5513	14.7209	18.7489			Endolysin 5	230.65
	Endolysin 6	43.5766	20.1771				Endolysin 6	131.63
	Endolysin 7	43.5766	19.6278	15.7828			Endolysin 7	115.88
	Endolysin 8	48.5202	23.4728	13.073			Endolysin 8	192.87
	Endolysin 9	39.5486	25.4136	25.5967			Endolysin 9	142.79
	Endolysin 10	39.8049	21.9714	12.8167			Endolysin 10	130.39
	Endolysin 11	40.5739	11.1322	13.7321			Endolysin 11	147.33
	Endolysin 12	47.4583	19.1151	12.8533			Endolysin 12	110.88
	Endolysin 13	72.9817	18.8222	19.2616			Endolysin 13	122.94
	Endolysin 14	62.9847	20.3602	18.8588			Endolysin 14	86.06
	Endolysin 15	73.5676	23.1798	16.4786			Endolysin 15	170.47
	Endolysin 16	68.4776	13.5857	16.0391			Endolysin 16	184.14
	Patient 032	CylLL ((×10^9 copies/μL)					Patient 032
		day0	day8	day15				IFN-g
	Vehicle 1	43.3203	63.1678	69.5395			Vehicle 1	104.95
	Vehicle 2	46.0301	76.4605	69.7593			Vehicle 2	41.11
	Vehicle 3	45.847	84.6632	61.4467			Vehicle 3	172.76
	Vehicle 4	49.3991	60.8242	62.7284			Vehicle 4	45.63
	Vehicle 5	38.9627	83.3083	74.4465			Vehicle 5	26.69
	Vehicle 6	59.5059	71.0409	71.8465			Vehicle 6	402.15
	Vehicle 7	42.0387	86.6406	68.1114			Vehicle 7	152.54
	Vehicle 8	55.6975	72.6155	64.8157			Vehicle 8	12.72
	Endolysin 1	55.1116	26.915	10.0336			Endolysin 1	5.51
	Endolysin 2	73.6043	27.0248	11.3885			Endolysin 2	9.24
	Endolysin 3	57.7482	22.1911	6.37171			Endolysin 3	14.34
	Endolysin 4	62.765	17.6504	8.42238			Endolysin 4	3.76
	Endolysin 5	50.6075	16.3687	25.4136			Endolysin 5	7.76
	Endolysin 6	50.6807	19.2616	8.09281			Endolysin 6	8.71
	Endolysin 7	56.9792	18.2363	8.89843			Endolysin 7	16.54
	Endolysin 8	46.7625	23.6925	5.89566			Endolysin 8	14.36
