# Supplementary material for: An enterococcal phage-derived enzyme suppresses graft-versus-host disease
Source: Nature. 2024 Jul 10;632(8023):174–81. doi: 10.1038/s41586-024-07667-8 (PMC11291292; doi:10.1038/s41586-024-07667-8)
Supplement: Supplementary file 12 — Source Data Extended Data Fig. 7 [file 41586_2024_7667_MOESM12_ESM.xlsx]

## Sheet: Sheet 1
		day 0	day 1	day 2	day 3	day 4	day 5	day 6	day 7	day 8	day 9	day 10	day 11	day 12	day 13	day 14	day 15	day 16	day 17	day 18	day 19	day 20	day 21	day 22	day 23	day 24	day 25
	Germ-free (n=7)	1	1	1	1	1	1	1	1	1	1	1	1	1	1	1	1	1	1	1	1	1	1	1	1	1	1
		day 0	day 1	day 2	day 3	day 4	day 5	day 6	day 7	day 8	day 9	day 10	day 11	day 12	day 13	day 14	day 15	day 16	day 17	day 18	day 19	day 20	day 21	day 22	day 23	day 24	day 25
	E. facalis JCM5803 (n=8)	1	1	1	1	1	1	1	1	1	1	1	1	1	1	1	1	1	1	1	1	1	1	1	1	1	1
		day 0	day 1	day 2	day 3	day 4	day 5	day 6	day 7	day 8	day 9	day 10	day 11	day 12	day 13	day 14	day 15	day 16	day 17	day 18	day 19	day 20	day 21	day 22	day 23	day 24	day 25
	E. faecium Patient019_14_1 (n=8)	1	1	1	1	1	1	1	1	1	1	1	1	1	1	1	1	1	1	1	1	1	1	1	1	1	1
		day 0	day 1	day 2	day 3	day 4	day 5	day 6	day 7	day 8	day 9	day 10	day 11	day 12	day 13	day 14	day 15	day 16	day 17	day 18	day 19	day 20	day 21	day 22	day 23	day 24	day 25
	E. coli Patient025_0_122 (n=7)	1	1	1	1	1	1	1	1	1	1	1	1	1	1	1	1	1	1	1	1	1	1	1	1	1	1
