# Supplementary material for: An enterococcal phage-derived enzyme suppresses graft-versus-host disease
Source: Nature. 2024 Jul 10;632(8023):174–81. doi: 10.1038/s41586-024-07667-8 (PMC11291292; doi:10.1038/s41586-024-07667-8)
Supplement: Supplementary file 13 — Source Data Extended Data Fig. 8 [file 41586_2024_7667_MOESM13_ESM.xlsx]

## Sheet: Sheet 1
Extended Data Fig.8a												Extended Data Fig.8b
	Relative abundance (%)													day 0	day 1	day 2	day 3	day 4	day 5	day 6	day 7	day 8	day 9	day 10	day 11	day 12	day 13	day 14	day 15	day 16	day 17	day 18	day 19	day 20	day 21	day 22	day 23	day 24	day 25
	Patient026		Vehicle				Endolysin						Patient026 (n=8)	1	1	1	1	1	1	1	1	1	1	1	1	1	1	1	1	1	1	1	1	1	1	1	1	1	1
		Donor faeces	pre	day 0	day 8	day 15	pre	day 0	day 8	day 15
	Bacteroides	25.2098	45.0836	41.2523	43.4336	39.3051	45.6337	42.7478	41.9376	39.0034				day 0	day 1	day 2	day 3	day 4	day 5	day 6	day 7	day 8	day 9	day 10	day 11	day 12	day 13	day 14	day 15	day 16	day 17	day 18	day 19	day 20	day 21	day 22	day 23	day 24	day 25
	Parabacteroides	17.1371	6.51673	8.79908	9.49597	8.53809	5.23857	10.2702	10.1073	9.12984			Patient062 (n=8)	1	1	1	1	1	1	1	1	1	1	1	1	1	1	1	1	1	1	1	1	1	1	1	1	1	1
	Clostridium	0.510054	9.91404	7.89263	6.88595	7.48592	9.00688	7.67981	7.23574	6.75284
	Lachnoclostridium	4.96213	10.9424	9.69946	9.54702	9.0327	12.8213	9.56713	9.64656	11.7356
	Blautia	7.01277	9.19575	13.435	13.5391	15.1736	6.53206	7.51438	9.37922	11.0596
	Collinsella	12.5077	3.4188	3.02593	2.23171	2.68594	4.83346	4.71875	3.64688	3.39052
	Others	32.6605	14.9287	15.8956	14.8666	17.7787	15.934	17.5019	18.0467	18.9281
	Patient043		Vehicle				Endolysin
		Donor faeces	pre	day 0	day 8	day 15	pre	day 0	day 8	day 15
	Megamonas	24.5485	22.1566	21.4638	20.5168	16.4205	22.2318	20.8371	17.5829	18.6318
	Bacteroides	22.3395	33.3496	31.95	33.5765	33.9253	34.3638	31.159	34.5184	31.369
	Bifidobacterium	4.19711	4.52367	2.91356	6.41888	5.61786	5.02962	2.92491	5.6807	4.55417
	Parabacteroides	16.8422	13.0274	12.1003	13.7932	13.8786	12.316	10.4735	17.5362	16.1144
	Clostridium	0.146341	3.88763	3.49322	4.11747	4.06855	3.11908	3.41186	3.44209	2.92993
	Alistipes	0.0099552	2.15942	3.05944	1.85213	2.19659	2.45583	3.64613	2.24331	2.57544
	Lachnoclostridium	5.47934	3.23155	4.3085	3.20289	3.0234	3.38752	5.28249	3.16648	3.30489
	Others	26.437	17.6641	20.7112	16.5221	20.8692	17.0963	22.2651	15.8299	20.5203
